# Supplementary material for: Prediction of American Society of Anesthesiologists Physical Status Classification from preoperative clinical text narratives using natural language processing
Source: BMC Anesthesiol. 2023 Sep 4;23:296. doi: 10.1186/s12871-023-02248-0 (PMC10476287; doi:10.1186/s12871-023-02248-0)
Supplement: Supplementary file 3 — Additional file 3: Supplemental Table 8. Statistically Significant Pairwise Metric Comparisons. [file 12871_2023_2248_MOESM3_ESM.xlsx]

## Sheet: Supplemental Table 8 Sig
Supplemental Table 8: Statistically Significant Pairwise Metric Comparisons
Supplemental Table 8: P-values for all pairwise comparisons which are statistically significant. Reported p-values are corrected for multiple hypothesis testing using the Benjamini-Hochberg procedure with a=0.01.
Metric	Distribution 1	Distribution 2	P-Value
AUPRC/I	('baseline', 'age_meds')	('diagnosis', 'bioclinicalbert')	0
AUPRC/I	('baseline', 'age_meds')	('diagnosis', 'fasttext')	0
AUPRC/I	('baseline', 'age_meds')	('diagnosis', 'rf')	0
AUPRC/I	('baseline', 'age_meds')	('diagnosis', 'svm')	0
AUPRC/I	('baseline', 'age_meds')	('hpi', 'bioclinicalbert')	0
AUPRC/I	('baseline', 'age_meds')	('hpi', 'fasttext')	0
AUPRC/I	('baseline', 'age_meds')	('hpi', 'rf')	3.82666e-205
AUPRC/I	('baseline', 'age_meds')	('hpi', 'svm')	0
AUPRC/I	('baseline', 'age_meds')	('meds', 'bioclinicalbert')	0
AUPRC/I	('baseline', 'age_meds')	('meds', 'fasttext')	0
AUPRC/I	('baseline', 'age_meds')	('meds', 'rf')	0
AUPRC/I	('baseline', 'age_meds')	('meds', 'svm')	0
AUPRC/I	('baseline', 'age_meds')	('note', 'bioclinicalbert')	0
AUPRC/I	('baseline', 'age_meds')	('note', 'fasttext')	0
AUPRC/I	('baseline', 'age_meds')	('note', 'rf')	0
AUPRC/I	('baseline', 'age_meds')	('note', 'svm')	0
AUPRC/I	('baseline', 'age_meds')	('note512', 'bioclinicalbert')	0
AUPRC/I	('baseline', 'age_meds')	('note512', 'rf')	0
AUPRC/I	('baseline', 'age_meds')	('note512', 'svm')	0
AUPRC/I	('baseline', 'age_meds')	('pmsh', 'bioclinicalbert')	0
AUPRC/I	('baseline', 'age_meds')	('pmsh', 'fasttext')	0
AUPRC/I	('baseline', 'age_meds')	('pmsh', 'svm')	0
AUPRC/I	('baseline', 'age_meds')	('procedure', 'bioclinicalbert')	0
AUPRC/I	('baseline', 'age_meds')	('procedure', 'fasttext')	0
AUPRC/I	('baseline', 'age_meds')	('procedure', 'rf')	0
AUPRC/I	('baseline', 'age_meds')	('procedure', 'svm')	0
AUPRC/I	('baseline', 'age_meds')	('ros', 'bioclinicalbert')	0
AUPRC/I	('baseline', 'age_meds')	('ros', 'fasttext')	0
AUPRC/I	('baseline', 'age_meds')	('ros', 'rf')	1.9121e-235
AUPRC/I	('baseline', 'age_meds')	('ros', 'svm')	0
AUPRC/I	('baseline', 'random_classifier')	('diagnosis', 'rf')	0
AUPRC/I	('baseline', 'random_classifier')	('hpi', 'bioclinicalbert')	0
AUPRC/I	('baseline', 'random_classifier')	('hpi', 'fasttext')	0
AUPRC/I	('baseline', 'random_classifier')	('hpi', 'svm')	0
AUPRC/I	('baseline', 'random_classifier')	('meds', 'bioclinicalbert')	0
AUPRC/I	('baseline', 'random_classifier')	('meds', 'fasttext')	0
AUPRC/I	('baseline', 'random_classifier')	('meds', 'rf')	0
AUPRC/I	('baseline', 'random_classifier')	('meds', 'svm')	0
AUPRC/I	('baseline', 'random_classifier')	('note', 'bioclinicalbert')	0
AUPRC/I	('baseline', 'random_classifier')	('note', 'fasttext')	0
AUPRC/I	('baseline', 'random_classifier')	('note', 'rf')	0
AUPRC/I	('baseline', 'random_classifier')	('note', 'svm')	0
AUPRC/I	('baseline', 'random_classifier')	('note512', 'rf')	0
AUPRC/I	('baseline', 'random_classifier')	('pmsh', 'bioclinicalbert')	0
AUPRC/I	('baseline', 'random_classifier')	('pmsh', 'fasttext')	0
AUPRC/I	('baseline', 'random_classifier')	('pmsh', 'svm')	0
AUPRC/I	('baseline', 'random_classifier')	('procedure', 'rf')	0
AUPRC/I	('baseline', 'random_classifier')	('ros', 'bioclinicalbert')	0
AUPRC/I	('baseline', 'random_classifier')	('ros', 'fasttext')	0
AUPRC/I	('baseline', 'random_classifier')	('ros', 'rf')	0
AUPRC/I	('baseline', 'random_classifier')	('ros', 'svm')	0
AUPRC/I	('diagnosis', 'bioclinicalbert')	('baseline', 'random_classifier')	0
AUPRC/I	('diagnosis', 'bioclinicalbert')	('hpi', 'fasttext')	0
AUPRC/I	('diagnosis', 'bioclinicalbert')	('hpi', 'svm')	0
AUPRC/I	('diagnosis', 'bioclinicalbert')	('meds', 'fasttext')	4.21423e-243
AUPRC/I	('diagnosis', 'bioclinicalbert')	('meds', 'rf')	2.41866e-27
AUPRC/I	('diagnosis', 'bioclinicalbert')	('meds', 'svm')	0
AUPRC/I	('diagnosis', 'bioclinicalbert')	('note', 'fasttext')	0
AUPRC/I	('diagnosis', 'bioclinicalbert')	('note', 'rf')	0
AUPRC/I	('diagnosis', 'bioclinicalbert')	('note', 'svm')	0
AUPRC/I	('diagnosis', 'bioclinicalbert')	('note512', 'rf')	0
AUPRC/I	('diagnosis', 'bioclinicalbert')	('pmsh', 'fasttext')	0
AUPRC/I	('diagnosis', 'bioclinicalbert')	('pmsh', 'svm')	4.00279e-166
AUPRC/I	('diagnosis', 'bioclinicalbert')	('procedure', 'rf')	0
AUPRC/I	('diagnosis', 'bioclinicalbert')	('ros', 'fasttext')	0
AUPRC/I	('diagnosis', 'bioclinicalbert')	('ros', 'rf')	0
AUPRC/I	('diagnosis', 'bioclinicalbert')	('ros', 'svm')	0
AUPRC/I	('diagnosis', 'fasttext')	('baseline', 'random_classifier')	0
AUPRC/I	('diagnosis', 'fasttext')	('hpi', 'bioclinicalbert')	0
AUPRC/I	('diagnosis', 'fasttext')	('hpi', 'svm')	0
AUPRC/I	('diagnosis', 'fasttext')	('meds', 'bioclinicalbert')	0
AUPRC/I	('diagnosis', 'fasttext')	('meds', 'rf')	2.79347e-248
AUPRC/I	('diagnosis', 'fasttext')	('meds', 'svm')	0
AUPRC/I	('diagnosis', 'fasttext')	('note', 'bioclinicalbert')	0
AUPRC/I	('diagnosis', 'fasttext')	('note', 'rf')	0
AUPRC/I	('diagnosis', 'fasttext')	('note', 'svm')	0
AUPRC/I	('diagnosis', 'fasttext')	('note512', 'rf')	0
AUPRC/I	('diagnosis', 'fasttext')	('pmsh', 'bioclinicalbert')	0
AUPRC/I	('diagnosis', 'fasttext')	('pmsh', 'svm')	3.38207e-108
AUPRC/I	('diagnosis', 'fasttext')	('procedure', 'rf')	0
AUPRC/I	('diagnosis', 'fasttext')	('ros', 'bioclinicalbert')	0
AUPRC/I	('diagnosis', 'fasttext')	('ros', 'rf')	0
AUPRC/I	('diagnosis', 'fasttext')	('ros', 'svm')	0
AUPRC/I	('diagnosis', 'rf')	('hpi', 'bioclinicalbert')	0
AUPRC/I	('diagnosis', 'rf')	('hpi', 'fasttext')	0
AUPRC/I	('diagnosis', 'rf')	('hpi', 'svm')	0
AUPRC/I	('diagnosis', 'rf')	('note', 'fasttext')	0
AUPRC/I	('diagnosis', 'rf')	('note', 'svm')	0
AUPRC/I	('diagnosis', 'rf')	('pmsh', 'bioclinicalbert')	0
AUPRC/I	('diagnosis', 'rf')	('pmsh', 'fasttext')	0
AUPRC/I	('diagnosis', 'rf')	('pmsh', 'svm')	0
AUPRC/I	('diagnosis', 'rf')	('ros', 'bioclinicalbert')	0
AUPRC/I	('diagnosis', 'rf')	('ros', 'fasttext')	0
AUPRC/I	('diagnosis', 'rf')	('ros', 'svm')	0
AUPRC/I	('diagnosis', 'svm')	('baseline', 'random_classifier')	0
AUPRC/I	('diagnosis', 'svm')	('hpi', 'bioclinicalbert')	0
AUPRC/I	('diagnosis', 'svm')	('hpi', 'fasttext')	0
AUPRC/I	('diagnosis', 'svm')	('meds', 'bioclinicalbert')	0
AUPRC/I	('diagnosis', 'svm')	('meds', 'fasttext')	0
AUPRC/I	('diagnosis', 'svm')	('meds', 'rf')	0
AUPRC/I	('diagnosis', 'svm')	('note', 'bioclinicalbert')	0
AUPRC/I	('diagnosis', 'svm')	('note', 'fasttext')	0
AUPRC/I	('diagnosis', 'svm')	('note', 'rf')	0
AUPRC/I	('diagnosis', 'svm')	('note512', 'rf')	0
AUPRC/I	('diagnosis', 'svm')	('pmsh', 'bioclinicalbert')	0
AUPRC/I	('diagnosis', 'svm')	('pmsh', 'fasttext')	0
AUPRC/I	('diagnosis', 'svm')	('procedure', 'rf')	1.06605e-282
AUPRC/I	('diagnosis', 'svm')	('ros', 'bioclinicalbert')	0
AUPRC/I	('diagnosis', 'svm')	('ros', 'fasttext')	0
AUPRC/I	('diagnosis', 'svm')	('ros', 'rf')	0
AUPRC/I	('hpi', 'rf')	('baseline', 'random_classifier')	0
AUPRC/I	('hpi', 'rf')	('diagnosis', 'bioclinicalbert')	0
AUPRC/I	('hpi', 'rf')	('diagnosis', 'fasttext')	0
AUPRC/I	('hpi', 'rf')	('diagnosis', 'svm')	0
AUPRC/I	('hpi', 'rf')	('meds', 'bioclinicalbert')	0
AUPRC/I	('hpi', 'rf')	('meds', 'fasttext')	0
AUPRC/I	('hpi', 'rf')	('meds', 'svm')	0
AUPRC/I	('hpi', 'rf')	('note', 'bioclinicalbert')	0
AUPRC/I	('hpi', 'rf')	('note', 'fasttext')	0
AUPRC/I	('hpi', 'rf')	('note', 'svm')	0
AUPRC/I	('hpi', 'rf')	('note512', 'bioclinicalbert')	0
AUPRC/I	('hpi', 'rf')	('note512', 'svm')	0
AUPRC/I	('hpi', 'rf')	('pmsh', 'bioclinicalbert')	0
AUPRC/I	('hpi', 'rf')	('pmsh', 'fasttext')	0
AUPRC/I	('hpi', 'rf')	('pmsh', 'svm')	0
AUPRC/I	('hpi', 'rf')	('ros', 'bioclinicalbert')	0
AUPRC/I	('hpi', 'rf')	('ros', 'fasttext')	0
AUPRC/I	('hpi', 'rf')	('ros', 'svm')	0
AUPRC/I	('meds', 'bioclinicalbert')	('diagnosis', 'rf')	0
AUPRC/I	('meds', 'bioclinicalbert')	('hpi', 'fasttext')	0
AUPRC/I	('meds', 'bioclinicalbert')	('hpi', 'svm')	0
AUPRC/I	('meds', 'bioclinicalbert')	('note', 'fasttext')	0
AUPRC/I	('meds', 'bioclinicalbert')	('note', 'rf')	0
AUPRC/I	('meds', 'bioclinicalbert')	('note', 'svm')	0
AUPRC/I	('meds', 'bioclinicalbert')	('pmsh', 'fasttext')	0
AUPRC/I	('meds', 'bioclinicalbert')	('pmsh', 'svm')	0
AUPRC/I	('meds', 'bioclinicalbert')	('procedure', 'rf')	0
AUPRC/I	('meds', 'bioclinicalbert')	('ros', 'fasttext')	0
AUPRC/I	('meds', 'bioclinicalbert')	('ros', 'rf')	0
AUPRC/I	('meds', 'bioclinicalbert')	('ros', 'svm')	0
AUPRC/I	('meds', 'fasttext')	('diagnosis', 'rf')	0
AUPRC/I	('meds', 'fasttext')	('hpi', 'bioclinicalbert')	0
AUPRC/I	('meds', 'fasttext')	('hpi', 'svm')	0
AUPRC/I	('meds', 'fasttext')	('note', 'rf')	0
AUPRC/I	('meds', 'fasttext')	('note', 'svm')	0
AUPRC/I	('meds', 'fasttext')	('pmsh', 'bioclinicalbert')	0
AUPRC/I	('meds', 'fasttext')	('pmsh', 'svm')	0
AUPRC/I	('meds', 'fasttext')	('procedure', 'rf')	0
AUPRC/I	('meds', 'fasttext')	('ros', 'bioclinicalbert')	0
AUPRC/I	('meds', 'fasttext')	('ros', 'rf')	0
AUPRC/I	('meds', 'fasttext')	('ros', 'svm')	0
AUPRC/I	('meds', 'rf')	('hpi', 'bioclinicalbert')	0
AUPRC/I	('meds', 'rf')	('hpi', 'fasttext')	0
AUPRC/I	('meds', 'rf')	('hpi', 'svm')	0
AUPRC/I	('meds', 'svm')	('diagnosis', 'rf')	0
AUPRC/I	('meds', 'svm')	('hpi', 'bioclinicalbert')	0
AUPRC/I	('meds', 'svm')	('hpi', 'fasttext')	0
AUPRC/I	('meds', 'svm')	('note', 'fasttext')	0
AUPRC/I	('meds', 'svm')	('note', 'rf')	0
AUPRC/I	('meds', 'svm')	('pmsh', 'bioclinicalbert')	1.59686e-204
AUPRC/I	('meds', 'svm')	('pmsh', 'fasttext')	0
AUPRC/I	('meds', 'svm')	('procedure', 'rf')	0
AUPRC/I	('meds', 'svm')	('ros', 'bioclinicalbert')	0
AUPRC/I	('meds', 'svm')	('ros', 'fasttext')	0
AUPRC/I	('meds', 'svm')	('ros', 'rf')	0
AUPRC/I	('note', 'bioclinicalbert')	('diagnosis', 'rf')	0
AUPRC/I	('note', 'bioclinicalbert')	('hpi', 'fasttext')	0
AUPRC/I	('note', 'bioclinicalbert')	('hpi', 'svm')	0
AUPRC/I	('note', 'bioclinicalbert')	('meds', 'fasttext')	0
AUPRC/I	('note', 'bioclinicalbert')	('meds', 'rf')	0
AUPRC/I	('note', 'bioclinicalbert')	('meds', 'svm')	0
AUPRC/I	('note', 'bioclinicalbert')	('pmsh', 'fasttext')	0
AUPRC/I	('note', 'bioclinicalbert')	('pmsh', 'svm')	0
AUPRC/I	('note', 'bioclinicalbert')	('procedure', 'rf')	0
AUPRC/I	('note', 'bioclinicalbert')	('ros', 'fasttext')	0
AUPRC/I	('note', 'bioclinicalbert')	('ros', 'rf')	0
AUPRC/I	('note', 'bioclinicalbert')	('ros', 'svm')	0
AUPRC/I	('note', 'fasttext')	('hpi', 'bioclinicalbert')	0
AUPRC/I	('note', 'fasttext')	('hpi', 'svm')	0
AUPRC/I	('note', 'fasttext')	('meds', 'rf')	0
AUPRC/I	('note', 'fasttext')	('pmsh', 'bioclinicalbert')	0
AUPRC/I	('note', 'fasttext')	('pmsh', 'svm')	0
AUPRC/I	('note', 'fasttext')	('ros', 'bioclinicalbert')	0
AUPRC/I	('note', 'fasttext')	('ros', 'rf')	0
AUPRC/I	('note', 'fasttext')	('ros', 'svm')	0
AUPRC/I	('note', 'rf')	('hpi', 'bioclinicalbert')	0
AUPRC/I	('note', 'rf')	('hpi', 'fasttext')	0
AUPRC/I	('note', 'rf')	('hpi', 'svm')	0
AUPRC/I	('note', 'svm')	('hpi', 'bioclinicalbert')	0
AUPRC/I	('note', 'svm')	('hpi', 'fasttext')	0
AUPRC/I	('note', 'svm')	('meds', 'rf')	0
AUPRC/I	('note', 'svm')	('pmsh', 'bioclinicalbert')	0
AUPRC/I	('note', 'svm')	('pmsh', 'fasttext')	0
AUPRC/I	('note', 'svm')	('ros', 'bioclinicalbert')	0
AUPRC/I	('note', 'svm')	('ros', 'fasttext')	0
AUPRC/I	('note', 'svm')	('ros', 'rf')	0
AUPRC/I	('note512', 'bioclinicalbert')	('baseline', 'random_classifier')	0
AUPRC/I	('note512', 'bioclinicalbert')	('diagnosis', 'fasttext')	0
AUPRC/I	('note512', 'bioclinicalbert')	('diagnosis', 'rf')	0
AUPRC/I	('note512', 'bioclinicalbert')	('diagnosis', 'svm')	0
AUPRC/I	('note512', 'bioclinicalbert')	('hpi', 'fasttext')	0
AUPRC/I	('note512', 'bioclinicalbert')	('hpi', 'svm')	0
AUPRC/I	('note512', 'bioclinicalbert')	('meds', 'fasttext')	0
AUPRC/I	('note512', 'bioclinicalbert')	('meds', 'rf')	0
AUPRC/I	('note512', 'bioclinicalbert')	('meds', 'svm')	0
AUPRC/I	('note512', 'bioclinicalbert')	('note', 'fasttext')	0
AUPRC/I	('note512', 'bioclinicalbert')	('note', 'rf')	0
AUPRC/I	('note512', 'bioclinicalbert')	('note', 'svm')	9.08381e-281
AUPRC/I	('note512', 'bioclinicalbert')	('pmsh', 'fasttext')	0
AUPRC/I	('note512', 'bioclinicalbert')	('pmsh', 'svm')	0
AUPRC/I	('note512', 'bioclinicalbert')	('procedure', 'rf')	0
AUPRC/I	('note512', 'bioclinicalbert')	('ros', 'fasttext')	0
AUPRC/I	('note512', 'bioclinicalbert')	('ros', 'rf')	0
AUPRC/I	('note512', 'bioclinicalbert')	('ros', 'svm')	0
AUPRC/I	('note512', 'fasttext')	('baseline', 'age_meds')	0
AUPRC/I	('note512', 'fasttext')	('baseline', 'random_classifier')	0
AUPRC/I	('note512', 'fasttext')	('diagnosis', 'bioclinicalbert')	0
AUPRC/I	('note512', 'fasttext')	('diagnosis', 'rf')	0
AUPRC/I	('note512', 'fasttext')	('diagnosis', 'svm')	0
AUPRC/I	('note512', 'fasttext')	('hpi', 'bioclinicalbert')	0
AUPRC/I	('note512', 'fasttext')	('hpi', 'rf')	0
AUPRC/I	('note512', 'fasttext')	('hpi', 'svm')	0
AUPRC/I	('note512', 'fasttext')	('meds', 'bioclinicalbert')	0
AUPRC/I	('note512', 'fasttext')	('meds', 'rf')	0
AUPRC/I	('note512', 'fasttext')	('meds', 'svm')	0
AUPRC/I	('note512', 'fasttext')	('note', 'bioclinicalbert')	2.50617e-147
AUPRC/I	('note512', 'fasttext')	('note', 'rf')	0
AUPRC/I	('note512', 'fasttext')	('note', 'svm')	0
AUPRC/I	('note512', 'fasttext')	('pmsh', 'bioclinicalbert')	0
AUPRC/I	('note512', 'fasttext')	('pmsh', 'svm')	0
AUPRC/I	('note512', 'fasttext')	('procedure', 'bioclinicalbert')	0
AUPRC/I	('note512', 'fasttext')	('procedure', 'rf')	0
AUPRC/I	('note512', 'fasttext')	('procedure', 'svm')	0
AUPRC/I	('note512', 'fasttext')	('ros', 'bioclinicalbert')	0
AUPRC/I	('note512', 'fasttext')	('ros', 'rf')	0
AUPRC/I	('note512', 'fasttext')	('ros', 'svm')	0
AUPRC/I	('note512', 'rf')	('hpi', 'bioclinicalbert')	0
AUPRC/I	('note512', 'rf')	('hpi', 'fasttext')	0
AUPRC/I	('note512', 'rf')	('hpi', 'svm')	0
AUPRC/I	('note512', 'rf')	('meds', 'bioclinicalbert')	0
AUPRC/I	('note512', 'rf')	('meds', 'fasttext')	0
AUPRC/I	('note512', 'rf')	('meds', 'svm')	0
AUPRC/I	('note512', 'rf')	('note', 'bioclinicalbert')	0
AUPRC/I	('note512', 'rf')	('note', 'fasttext')	0
AUPRC/I	('note512', 'rf')	('note', 'svm')	0
AUPRC/I	('note512', 'rf')	('pmsh', 'bioclinicalbert')	0
AUPRC/I	('note512', 'rf')	('pmsh', 'fasttext')	0
AUPRC/I	('note512', 'rf')	('pmsh', 'svm')	0
AUPRC/I	('note512', 'rf')	('ros', 'bioclinicalbert')	2.24692e-192
AUPRC/I	('note512', 'rf')	('ros', 'fasttext')	0
AUPRC/I	('note512', 'rf')	('ros', 'svm')	0
AUPRC/I	('note512', 'svm')	('baseline', 'random_classifier')	0
AUPRC/I	('note512', 'svm')	('diagnosis', 'bioclinicalbert')	0
AUPRC/I	('note512', 'svm')	('diagnosis', 'fasttext')	0
AUPRC/I	('note512', 'svm')	('diagnosis', 'rf')	0
AUPRC/I	('note512', 'svm')	('hpi', 'bioclinicalbert')	0
AUPRC/I	('note512', 'svm')	('hpi', 'fasttext')	0
AUPRC/I	('note512', 'svm')	('meds', 'bioclinicalbert')	0
AUPRC/I	('note512', 'svm')	('meds', 'fasttext')	0
AUPRC/I	('note512', 'svm')	('meds', 'rf')	0
AUPRC/I	('note512', 'svm')	('note', 'bioclinicalbert')	1.09821e-150
AUPRC/I	('note512', 'svm')	('note', 'fasttext')	0
AUPRC/I	('note512', 'svm')	('note', 'rf')	0
AUPRC/I	('note512', 'svm')	('pmsh', 'bioclinicalbert')	0
AUPRC/I	('note512', 'svm')	('pmsh', 'fasttext')	0
AUPRC/I	('note512', 'svm')	('procedure', 'rf')	0
AUPRC/I	('note512', 'svm')	('ros', 'bioclinicalbert')	0
AUPRC/I	('note512', 'svm')	('ros', 'fasttext')	0
AUPRC/I	('note512', 'svm')	('ros', 'rf')	0
AUPRC/I	('pmsh', 'bioclinicalbert')	('hpi', 'fasttext')	0
AUPRC/I	('pmsh', 'bioclinicalbert')	('hpi', 'svm')	0
AUPRC/I	('pmsh', 'bioclinicalbert')	('meds', 'rf')	0
AUPRC/I	('pmsh', 'bioclinicalbert')	('note', 'rf')	0
AUPRC/I	('pmsh', 'bioclinicalbert')	('ros', 'rf')	0
AUPRC/I	('pmsh', 'fasttext')	('hpi', 'bioclinicalbert')	0
AUPRC/I	('pmsh', 'fasttext')	('hpi', 'svm')	0
AUPRC/I	('pmsh', 'fasttext')	('meds', 'rf')	3.12171e-290
AUPRC/I	('pmsh', 'fasttext')	('note', 'rf')	0
AUPRC/I	('pmsh', 'fasttext')	('ros', 'rf')	0
AUPRC/I	('pmsh', 'rf')	('baseline', 'age_meds')	0
AUPRC/I	('pmsh', 'rf')	('baseline', 'random_classifier')	0
AUPRC/I	('pmsh', 'rf')	('diagnosis', 'bioclinicalbert')	0
AUPRC/I	('pmsh', 'rf')	('diagnosis', 'fasttext')	0
AUPRC/I	('pmsh', 'rf')	('diagnosis', 'svm')	0
AUPRC/I	('pmsh', 'rf')	('hpi', 'bioclinicalbert')	0
AUPRC/I	('pmsh', 'rf')	('hpi', 'fasttext')	0
AUPRC/I	('pmsh', 'rf')	('hpi', 'svm')	0
AUPRC/I	('pmsh', 'rf')	('meds', 'bioclinicalbert')	0
AUPRC/I	('pmsh', 'rf')	('meds', 'fasttext')	0
AUPRC/I	('pmsh', 'rf')	('meds', 'svm')	0
AUPRC/I	('pmsh', 'rf')	('note', 'bioclinicalbert')	0
AUPRC/I	('pmsh', 'rf')	('note', 'fasttext')	0
AUPRC/I	('pmsh', 'rf')	('note', 'svm')	0
AUPRC/I	('pmsh', 'rf')	('note512', 'bioclinicalbert')	0
AUPRC/I	('pmsh', 'rf')	('note512', 'fasttext')	0
AUPRC/I	('pmsh', 'rf')	('note512', 'svm')	0
AUPRC/I	('pmsh', 'rf')	('procedure', 'bioclinicalbert')	5.98468e-151
AUPRC/I	('pmsh', 'rf')	('procedure', 'fasttext')	1.16014e-302
AUPRC/I	('pmsh', 'rf')	('procedure', 'svm')	1.82265e-269
AUPRC/I	('pmsh', 'rf')	('ros', 'bioclinicalbert')	0
AUPRC/I	('pmsh', 'rf')	('ros', 'fasttext')	0
AUPRC/I	('pmsh', 'rf')	('ros', 'svm')	0
AUPRC/I	('pmsh', 'svm')	('hpi', 'bioclinicalbert')	0
AUPRC/I	('pmsh', 'svm')	('hpi', 'fasttext')	0
AUPRC/I	('pmsh', 'svm')	('meds', 'rf')	4.68833e-90
AUPRC/I	('pmsh', 'svm')	('note', 'rf')	0
AUPRC/I	('pmsh', 'svm')	('ros', 'rf')	0
AUPRC/I	('procedure', 'bioclinicalbert')	('baseline', 'random_classifier')	0
AUPRC/I	('procedure', 'bioclinicalbert')	('diagnosis', 'fasttext')	0
AUPRC/I	('procedure', 'bioclinicalbert')	('diagnosis', 'rf')	0
AUPRC/I	('procedure', 'bioclinicalbert')	('diagnosis', 'svm')	0
AUPRC/I	('procedure', 'bioclinicalbert')	('hpi', 'fasttext')	0
AUPRC/I	('procedure', 'bioclinicalbert')	('hpi', 'rf')	0
AUPRC/I	('procedure', 'bioclinicalbert')	('hpi', 'svm')	0
AUPRC/I	('procedure', 'bioclinicalbert')	('meds', 'fasttext')	0
AUPRC/I	('procedure', 'bioclinicalbert')	('meds', 'rf')	0
AUPRC/I	('procedure', 'bioclinicalbert')	('meds', 'svm')	0
AUPRC/I	('procedure', 'bioclinicalbert')	('note', 'fasttext')	0
AUPRC/I	('procedure', 'bioclinicalbert')	('note', 'rf')	0
AUPRC/I	('procedure', 'bioclinicalbert')	('note', 'svm')	0
AUPRC/I	('procedure', 'bioclinicalbert')	('note512', 'rf')	0
AUPRC/I	('procedure', 'bioclinicalbert')	('note512', 'svm')	0
AUPRC/I	('procedure', 'bioclinicalbert')	('pmsh', 'fasttext')	0
AUPRC/I	('procedure', 'bioclinicalbert')	('pmsh', 'svm')	0
AUPRC/I	('procedure', 'bioclinicalbert')	('ros', 'fasttext')	0
AUPRC/I	('procedure', 'bioclinicalbert')	('ros', 'rf')	0
AUPRC/I	('procedure', 'bioclinicalbert')	('ros', 'svm')	0
AUPRC/I	('procedure', 'fasttext')	('baseline', 'random_classifier')	0
AUPRC/I	('procedure', 'fasttext')	('diagnosis', 'bioclinicalbert')	0
AUPRC/I	('procedure', 'fasttext')	('diagnosis', 'rf')	0
AUPRC/I	('procedure', 'fasttext')	('diagnosis', 'svm')	0
AUPRC/I	('procedure', 'fasttext')	('hpi', 'bioclinicalbert')	0
AUPRC/I	('procedure', 'fasttext')	('hpi', 'rf')	0
AUPRC/I	('procedure', 'fasttext')	('hpi', 'svm')	0
AUPRC/I	('procedure', 'fasttext')	('meds', 'bioclinicalbert')	0
AUPRC/I	('procedure', 'fasttext')	('meds', 'rf')	0
AUPRC/I	('procedure', 'fasttext')	('meds', 'svm')	0
AUPRC/I	('procedure', 'fasttext')	('note', 'bioclinicalbert')	0
AUPRC/I	('procedure', 'fasttext')	('note', 'rf')	0
AUPRC/I	('procedure', 'fasttext')	('note', 'svm')	0
AUPRC/I	('procedure', 'fasttext')	('note512', 'bioclinicalbert')	0
AUPRC/I	('procedure', 'fasttext')	('note512', 'rf')	0
AUPRC/I	('procedure', 'fasttext')	('note512', 'svm')	0
AUPRC/I	('procedure', 'fasttext')	('pmsh', 'bioclinicalbert')	0
AUPRC/I	('procedure', 'fasttext')	('pmsh', 'svm')	0
AUPRC/I	('procedure', 'fasttext')	('ros', 'bioclinicalbert')	0
AUPRC/I	('procedure', 'fasttext')	('ros', 'rf')	0
AUPRC/I	('procedure', 'fasttext')	('ros', 'svm')	0
AUPRC/I	('procedure', 'rf')	('hpi', 'bioclinicalbert')	0
AUPRC/I	('procedure', 'rf')	('hpi', 'fasttext')	0
AUPRC/I	('procedure', 'rf')	('hpi', 'svm')	0
AUPRC/I	('procedure', 'rf')	('note', 'fasttext')	0
AUPRC/I	('procedure', 'rf')	('note', 'svm')	0
AUPRC/I	('procedure', 'rf')	('pmsh', 'bioclinicalbert')	0
AUPRC/I	('procedure', 'rf')	('pmsh', 'fasttext')	0
AUPRC/I	('procedure', 'rf')	('pmsh', 'svm')	0
AUPRC/I	('procedure', 'rf')	('ros', 'bioclinicalbert')	0
AUPRC/I	('procedure', 'rf')	('ros', 'fasttext')	0
AUPRC/I	('procedure', 'rf')	('ros', 'svm')	0
AUPRC/I	('procedure', 'svm')	('baseline', 'random_classifier')	0
AUPRC/I	('procedure', 'svm')	('diagnosis', 'bioclinicalbert')	0
AUPRC/I	('procedure', 'svm')	('diagnosis', 'fasttext')	7.82545e-279
AUPRC/I	('procedure', 'svm')	('diagnosis', 'rf')	0
AUPRC/I	('procedure', 'svm')	('hpi', 'bioclinicalbert')	0
AUPRC/I	('procedure', 'svm')	('hpi', 'fasttext')	0
AUPRC/I	('procedure', 'svm')	('hpi', 'rf')	0
AUPRC/I	('procedure', 'svm')	('meds', 'bioclinicalbert')	0
AUPRC/I	('procedure', 'svm')	('meds', 'fasttext')	0
AUPRC/I	('procedure', 'svm')	('meds', 'rf')	0
AUPRC/I	('procedure', 'svm')	('note', 'bioclinicalbert')	0
AUPRC/I	('procedure', 'svm')	('note', 'fasttext')	0
AUPRC/I	('procedure', 'svm')	('note', 'rf')	0
AUPRC/I	('procedure', 'svm')	('note512', 'bioclinicalbert')	0
AUPRC/I	('procedure', 'svm')	('note512', 'rf')	0
AUPRC/I	('procedure', 'svm')	('pmsh', 'bioclinicalbert')	0
AUPRC/I	('procedure', 'svm')	('pmsh', 'fasttext')	3.34207e-247
AUPRC/I	('procedure', 'svm')	('ros', 'bioclinicalbert')	0
AUPRC/I	('procedure', 'svm')	('ros', 'fasttext')	0
AUPRC/I	('procedure', 'svm')	('ros', 'rf')	0
AUPRC/I	('ros', 'bioclinicalbert')	('hpi', 'fasttext')	0
AUPRC/I	('ros', 'bioclinicalbert')	('hpi', 'svm')	1.46338e-214
AUPRC/I	('ros', 'bioclinicalbert')	('meds', 'rf')	0
AUPRC/I	('ros', 'bioclinicalbert')	('note', 'rf')	0
AUPRC/I	('ros', 'bioclinicalbert')	('pmsh', 'fasttext')	0
AUPRC/I	('ros', 'bioclinicalbert')	('pmsh', 'svm')	0
AUPRC/I	('ros', 'fasttext')	('hpi', 'bioclinicalbert')	0
AUPRC/I	('ros', 'fasttext')	('hpi', 'svm')	8.14805e-125
AUPRC/I	('ros', 'fasttext')	('meds', 'rf')	0
AUPRC/I	('ros', 'fasttext')	('note', 'rf')	0
AUPRC/I	('ros', 'fasttext')	('pmsh', 'bioclinicalbert')	0
AUPRC/I	('ros', 'fasttext')	('pmsh', 'svm')	0
AUPRC/I	('ros', 'rf')	('hpi', 'bioclinicalbert')	0
AUPRC/I	('ros', 'rf')	('hpi', 'fasttext')	0
AUPRC/I	('ros', 'rf')	('hpi', 'svm')	0
AUPRC/I	('ros', 'svm')	('hpi', 'bioclinicalbert')	0
AUPRC/I	('ros', 'svm')	('hpi', 'fasttext')	7.09424e-61
AUPRC/I	('ros', 'svm')	('meds', 'rf')	0
AUPRC/I	('ros', 'svm')	('note', 'rf')	0
AUPRC/I	('ros', 'svm')	('pmsh', 'bioclinicalbert')	0
AUPRC/I	('ros', 'svm')	('pmsh', 'fasttext')	0
AUPRC/II	('baseline', 'age_meds')	('diagnosis', 'bioclinicalbert')	0
AUPRC/II	('baseline', 'age_meds')	('diagnosis', 'fasttext')	0
AUPRC/II	('baseline', 'age_meds')	('diagnosis', 'rf')	0
AUPRC/II	('baseline', 'age_meds')	('diagnosis', 'svm')	0
AUPRC/II	('baseline', 'age_meds')	('hpi', 'bioclinicalbert')	0
AUPRC/II	('baseline', 'age_meds')	('hpi', 'fasttext')	0
AUPRC/II	('baseline', 'age_meds')	('hpi', 'rf')	0
AUPRC/II	('baseline', 'age_meds')	('hpi', 'svm')	0
AUPRC/II	('baseline', 'age_meds')	('meds', 'bioclinicalbert')	0
AUPRC/II	('baseline', 'age_meds')	('meds', 'fasttext')	0
AUPRC/II	('baseline', 'age_meds')	('meds', 'rf')	0
AUPRC/II	('baseline', 'age_meds')	('meds', 'svm')	0
AUPRC/II	('baseline', 'age_meds')	('note', 'bioclinicalbert')	0
AUPRC/II	('baseline', 'age_meds')	('note', 'fasttext')	0
AUPRC/II	('baseline', 'age_meds')	('note', 'rf')	0
AUPRC/II	('baseline', 'age_meds')	('note', 'svm')	0
AUPRC/II	('baseline', 'age_meds')	('note512', 'bioclinicalbert')	0
AUPRC/II	('baseline', 'age_meds')	('note512', 'rf')	0
AUPRC/II	('baseline', 'age_meds')	('note512', 'svm')	0
AUPRC/II	('baseline', 'age_meds')	('pmsh', 'bioclinicalbert')	0
AUPRC/II	('baseline', 'age_meds')	('pmsh', 'fasttext')	0
AUPRC/II	('baseline', 'age_meds')	('pmsh', 'svm')	0
AUPRC/II	('baseline', 'age_meds')	('procedure', 'bioclinicalbert')	0
AUPRC/II	('baseline', 'age_meds')	('procedure', 'fasttext')	0
AUPRC/II	('baseline', 'age_meds')	('procedure', 'rf')	0
AUPRC/II	('baseline', 'age_meds')	('procedure', 'svm')	0
AUPRC/II	('baseline', 'age_meds')	('ros', 'bioclinicalbert')	0
AUPRC/II	('baseline', 'age_meds')	('ros', 'fasttext')	0
AUPRC/II	('baseline', 'age_meds')	('ros', 'rf')	0
AUPRC/II	('baseline', 'age_meds')	('ros', 'svm')	0
AUPRC/II	('baseline', 'random_classifier')	('diagnosis', 'rf')	0
AUPRC/II	('baseline', 'random_classifier')	('hpi', 'bioclinicalbert')	0
AUPRC/II	('baseline', 'random_classifier')	('hpi', 'fasttext')	0
AUPRC/II	('baseline', 'random_classifier')	('hpi', 'svm')	0
AUPRC/II	('baseline', 'random_classifier')	('meds', 'bioclinicalbert')	0
AUPRC/II	('baseline', 'random_classifier')	('meds', 'fasttext')	0
AUPRC/II	('baseline', 'random_classifier')	('meds', 'rf')	0
AUPRC/II	('baseline', 'random_classifier')	('meds', 'svm')	0
AUPRC/II	('baseline', 'random_classifier')	('note', 'bioclinicalbert')	0
AUPRC/II	('baseline', 'random_classifier')	('note', 'fasttext')	0
AUPRC/II	('baseline', 'random_classifier')	('note', 'rf')	0
AUPRC/II	('baseline', 'random_classifier')	('note', 'svm')	0
AUPRC/II	('baseline', 'random_classifier')	('note512', 'rf')	0
AUPRC/II	('baseline', 'random_classifier')	('pmsh', 'bioclinicalbert')	0
AUPRC/II	('baseline', 'random_classifier')	('pmsh', 'fasttext')	0
AUPRC/II	('baseline', 'random_classifier')	('pmsh', 'svm')	0
AUPRC/II	('baseline', 'random_classifier')	('procedure', 'rf')	0
AUPRC/II	('baseline', 'random_classifier')	('ros', 'bioclinicalbert')	0
AUPRC/II	('baseline', 'random_classifier')	('ros', 'fasttext')	0
AUPRC/II	('baseline', 'random_classifier')	('ros', 'rf')	0
AUPRC/II	('baseline', 'random_classifier')	('ros', 'svm')	0
AUPRC/II	('diagnosis', 'bioclinicalbert')	('baseline', 'random_classifier')	0
AUPRC/II	('diagnosis', 'bioclinicalbert')	('hpi', 'fasttext')	0
AUPRC/II	('diagnosis', 'bioclinicalbert')	('hpi', 'svm')	0
AUPRC/II	('diagnosis', 'bioclinicalbert')	('meds', 'fasttext')	0
AUPRC/II	('diagnosis', 'bioclinicalbert')	('meds', 'rf')	5.2687e-25
AUPRC/II	('diagnosis', 'bioclinicalbert')	('meds', 'svm')	0
AUPRC/II	('diagnosis', 'bioclinicalbert')	('note', 'fasttext')	0
AUPRC/II	('diagnosis', 'bioclinicalbert')	('note', 'rf')	0
AUPRC/II	('diagnosis', 'bioclinicalbert')	('note', 'svm')	0
AUPRC/II	('diagnosis', 'bioclinicalbert')	('note512', 'rf')	0
AUPRC/II	('diagnosis', 'bioclinicalbert')	('pmsh', 'fasttext')	0
AUPRC/II	('diagnosis', 'bioclinicalbert')	('pmsh', 'svm')	0
AUPRC/II	('diagnosis', 'bioclinicalbert')	('procedure', 'rf')	0
AUPRC/II	('diagnosis', 'bioclinicalbert')	('ros', 'fasttext')	0
AUPRC/II	('diagnosis', 'bioclinicalbert')	('ros', 'rf')	0
AUPRC/II	('diagnosis', 'bioclinicalbert')	('ros', 'svm')	3.20293e-245
AUPRC/II	('diagnosis', 'fasttext')	('baseline', 'random_classifier')	0
AUPRC/II	('diagnosis', 'fasttext')	('hpi', 'bioclinicalbert')	0
AUPRC/II	('diagnosis', 'fasttext')	('hpi', 'svm')	0
AUPRC/II	('diagnosis', 'fasttext')	('meds', 'bioclinicalbert')	0
AUPRC/II	('diagnosis', 'fasttext')	('meds', 'rf')	0
AUPRC/II	('diagnosis', 'fasttext')	('meds', 'svm')	0
AUPRC/II	('diagnosis', 'fasttext')	('note', 'bioclinicalbert')	0
AUPRC/II	('diagnosis', 'fasttext')	('note', 'rf')	0
AUPRC/II	('diagnosis', 'fasttext')	('note', 'svm')	0
AUPRC/II	('diagnosis', 'fasttext')	('note512', 'rf')	0
AUPRC/II	('diagnosis', 'fasttext')	('pmsh', 'bioclinicalbert')	0
AUPRC/II	('diagnosis', 'fasttext')	('pmsh', 'svm')	0
AUPRC/II	('diagnosis', 'fasttext')	('procedure', 'rf')	0
AUPRC/II	('diagnosis', 'fasttext')	('ros', 'bioclinicalbert')	0
AUPRC/II	('diagnosis', 'fasttext')	('ros', 'rf')	1.52394e-282
AUPRC/II	('diagnosis', 'fasttext')	('ros', 'svm')	0
AUPRC/II	('diagnosis', 'rf')	('hpi', 'bioclinicalbert')	0
AUPRC/II	('diagnosis', 'rf')	('hpi', 'fasttext')	0
AUPRC/II	('diagnosis', 'rf')	('hpi', 'svm')	0
AUPRC/II	('diagnosis', 'rf')	('note', 'fasttext')	0
AUPRC/II	('diagnosis', 'rf')	('note', 'svm')	0
AUPRC/II	('diagnosis', 'rf')	('pmsh', 'bioclinicalbert')	0
AUPRC/II	('diagnosis', 'rf')	('pmsh', 'fasttext')	0
AUPRC/II	('diagnosis', 'rf')	('pmsh', 'svm')	0
AUPRC/II	('diagnosis', 'rf')	('ros', 'bioclinicalbert')	0
AUPRC/II	('diagnosis', 'rf')	('ros', 'fasttext')	0
AUPRC/II	('diagnosis', 'rf')	('ros', 'svm')	7.80215e-125
AUPRC/II	('diagnosis', 'svm')	('baseline', 'random_classifier')	0
AUPRC/II	('diagnosis', 'svm')	('hpi', 'bioclinicalbert')	0
AUPRC/II	('diagnosis', 'svm')	('hpi', 'fasttext')	0
AUPRC/II	('diagnosis', 'svm')	('meds', 'bioclinicalbert')	0
AUPRC/II	('diagnosis', 'svm')	('meds', 'fasttext')	0
AUPRC/II	('diagnosis', 'svm')	('meds', 'rf')	0
AUPRC/II	('diagnosis', 'svm')	('note', 'bioclinicalbert')	0
AUPRC/II	('diagnosis', 'svm')	('note', 'fasttext')	0
AUPRC/II	('diagnosis', 'svm')	('note', 'rf')	0
AUPRC/II	('diagnosis', 'svm')	('note512', 'rf')	0
AUPRC/II	('diagnosis', 'svm')	('pmsh', 'bioclinicalbert')	3.14999e-234
AUPRC/II	('diagnosis', 'svm')	('pmsh', 'fasttext')	6.86981e-291
AUPRC/II	('diagnosis', 'svm')	('procedure', 'rf')	0
AUPRC/II	('diagnosis', 'svm')	('ros', 'bioclinicalbert')	0
AUPRC/II	('diagnosis', 'svm')	('ros', 'fasttext')	0
AUPRC/II	('diagnosis', 'svm')	('ros', 'rf')	0
AUPRC/II	('hpi', 'rf')	('baseline', 'random_classifier')	0
AUPRC/II	('hpi', 'rf')	('diagnosis', 'bioclinicalbert')	0
AUPRC/II	('hpi', 'rf')	('diagnosis', 'fasttext')	0
AUPRC/II	('hpi', 'rf')	('diagnosis', 'svm')	0
AUPRC/II	('hpi', 'rf')	('meds', 'bioclinicalbert')	1.50868e-101
AUPRC/II	('hpi', 'rf')	('meds', 'fasttext')	1.07428e-22
AUPRC/II	('hpi', 'rf')	('meds', 'svm')	0
AUPRC/II	('hpi', 'rf')	('note', 'bioclinicalbert')	0
AUPRC/II	('hpi', 'rf')	('note', 'fasttext')	0
AUPRC/II	('hpi', 'rf')	('note', 'svm')	0
AUPRC/II	('hpi', 'rf')	('note512', 'bioclinicalbert')	0
AUPRC/II	('hpi', 'rf')	('note512', 'svm')	0
AUPRC/II	('hpi', 'rf')	('pmsh', 'bioclinicalbert')	0
AUPRC/II	('hpi', 'rf')	('pmsh', 'fasttext')	0
AUPRC/II	('hpi', 'rf')	('pmsh', 'svm')	0
AUPRC/II	('hpi', 'rf')	('ros', 'bioclinicalbert')	0
AUPRC/II	('hpi', 'rf')	('ros', 'fasttext')	0
AUPRC/II	('hpi', 'rf')	('ros', 'svm')	0
AUPRC/II	('meds', 'bioclinicalbert')	('diagnosis', 'rf')	0
AUPRC/II	('meds', 'bioclinicalbert')	('hpi', 'fasttext')	1.19249e-304
AUPRC/II	('meds', 'bioclinicalbert')	('hpi', 'svm')	1.2486e-81
AUPRC/II	('meds', 'bioclinicalbert')	('note', 'fasttext')	0
AUPRC/II	('meds', 'bioclinicalbert')	('note', 'rf')	0
AUPRC/II	('meds', 'bioclinicalbert')	('note', 'svm')	0
AUPRC/II	('meds', 'bioclinicalbert')	('pmsh', 'fasttext')	0
AUPRC/II	('meds', 'bioclinicalbert')	('pmsh', 'svm')	0
AUPRC/II	('meds', 'bioclinicalbert')	('procedure', 'rf')	0
AUPRC/II	('meds', 'bioclinicalbert')	('ros', 'fasttext')	0
AUPRC/II	('meds', 'bioclinicalbert')	('ros', 'rf')	4.81884e-262
AUPRC/II	('meds', 'bioclinicalbert')	('ros', 'svm')	0
AUPRC/II	('meds', 'fasttext')	('diagnosis', 'rf')	0
AUPRC/II	('meds', 'fasttext')	('hpi', 'bioclinicalbert')	0
AUPRC/II	('meds', 'fasttext')	('hpi', 'svm')	1.92717e-37
AUPRC/II	('meds', 'fasttext')	('note', 'rf')	0
AUPRC/II	('meds', 'fasttext')	('note', 'svm')	0
AUPRC/II	('meds', 'fasttext')	('pmsh', 'bioclinicalbert')	0
AUPRC/II	('meds', 'fasttext')	('pmsh', 'svm')	0
AUPRC/II	('meds', 'fasttext')	('procedure', 'rf')	0
AUPRC/II	('meds', 'fasttext')	('ros', 'bioclinicalbert')	0
AUPRC/II	('meds', 'fasttext')	('ros', 'rf')	1.72702e-49
AUPRC/II	('meds', 'fasttext')	('ros', 'svm')	0
AUPRC/II	('meds', 'rf')	('hpi', 'bioclinicalbert')	0
AUPRC/II	('meds', 'rf')	('hpi', 'fasttext')	0
AUPRC/II	('meds', 'rf')	('hpi', 'svm')	0
AUPRC/II	('meds', 'svm')	('diagnosis', 'rf')	0
AUPRC/II	('meds', 'svm')	('hpi', 'bioclinicalbert')	0
AUPRC/II	('meds', 'svm')	('hpi', 'fasttext')	0
AUPRC/II	('meds', 'svm')	('note', 'fasttext')	0
AUPRC/II	('meds', 'svm')	('note', 'rf')	0
AUPRC/II	('meds', 'svm')	('pmsh', 'bioclinicalbert')	0
AUPRC/II	('meds', 'svm')	('pmsh', 'fasttext')	0
AUPRC/II	('meds', 'svm')	('procedure', 'rf')	0
AUPRC/II	('meds', 'svm')	('ros', 'bioclinicalbert')	0
AUPRC/II	('meds', 'svm')	('ros', 'fasttext')	0
AUPRC/II	('meds', 'svm')	('ros', 'rf')	0
AUPRC/II	('note', 'bioclinicalbert')	('diagnosis', 'rf')	0
AUPRC/II	('note', 'bioclinicalbert')	('hpi', 'fasttext')	0
AUPRC/II	('note', 'bioclinicalbert')	('hpi', 'svm')	0
AUPRC/II	('note', 'bioclinicalbert')	('meds', 'fasttext')	0
AUPRC/II	('note', 'bioclinicalbert')	('meds', 'rf')	0
AUPRC/II	('note', 'bioclinicalbert')	('meds', 'svm')	0
AUPRC/II	('note', 'bioclinicalbert')	('pmsh', 'fasttext')	0
AUPRC/II	('note', 'bioclinicalbert')	('pmsh', 'svm')	0
AUPRC/II	('note', 'bioclinicalbert')	('procedure', 'rf')	0
AUPRC/II	('note', 'bioclinicalbert')	('ros', 'fasttext')	0
AUPRC/II	('note', 'bioclinicalbert')	('ros', 'rf')	0
AUPRC/II	('note', 'bioclinicalbert')	('ros', 'svm')	0
AUPRC/II	('note', 'fasttext')	('hpi', 'bioclinicalbert')	0
AUPRC/II	('note', 'fasttext')	('hpi', 'svm')	0
AUPRC/II	('note', 'fasttext')	('meds', 'rf')	0
AUPRC/II	('note', 'fasttext')	('pmsh', 'bioclinicalbert')	0
AUPRC/II	('note', 'fasttext')	('pmsh', 'svm')	0
AUPRC/II	('note', 'fasttext')	('ros', 'bioclinicalbert')	0
AUPRC/II	('note', 'fasttext')	('ros', 'rf')	0
AUPRC/II	('note', 'fasttext')	('ros', 'svm')	0
AUPRC/II	('note', 'rf')	('hpi', 'bioclinicalbert')	0
AUPRC/II	('note', 'rf')	('hpi', 'fasttext')	0
AUPRC/II	('note', 'rf')	('hpi', 'svm')	0
AUPRC/II	('note', 'svm')	('hpi', 'bioclinicalbert')	0
AUPRC/II	('note', 'svm')	('hpi', 'fasttext')	0
AUPRC/II	('note', 'svm')	('meds', 'rf')	0
AUPRC/II	('note', 'svm')	('pmsh', 'bioclinicalbert')	0
AUPRC/II	('note', 'svm')	('pmsh', 'fasttext')	0
AUPRC/II	('note', 'svm')	('ros', 'bioclinicalbert')	0
AUPRC/II	('note', 'svm')	('ros', 'fasttext')	0
AUPRC/II	('note', 'svm')	('ros', 'rf')	0
AUPRC/II	('note512', 'bioclinicalbert')	('baseline', 'random_classifier')	0
AUPRC/II	('note512', 'bioclinicalbert')	('diagnosis', 'fasttext')	0
AUPRC/II	('note512', 'bioclinicalbert')	('diagnosis', 'rf')	0
AUPRC/II	('note512', 'bioclinicalbert')	('diagnosis', 'svm')	0
AUPRC/II	('note512', 'bioclinicalbert')	('hpi', 'fasttext')	0
AUPRC/II	('note512', 'bioclinicalbert')	('hpi', 'svm')	0
AUPRC/II	('note512', 'bioclinicalbert')	('meds', 'fasttext')	0
AUPRC/II	('note512', 'bioclinicalbert')	('meds', 'rf')	0
AUPRC/II	('note512', 'bioclinicalbert')	('meds', 'svm')	0
AUPRC/II	('note512', 'bioclinicalbert')	('note', 'fasttext')	0
AUPRC/II	('note512', 'bioclinicalbert')	('note', 'rf')	0
AUPRC/II	('note512', 'bioclinicalbert')	('note', 'svm')	1.20312e-52
AUPRC/II	('note512', 'bioclinicalbert')	('pmsh', 'fasttext')	0
AUPRC/II	('note512', 'bioclinicalbert')	('pmsh', 'svm')	0
AUPRC/II	('note512', 'bioclinicalbert')	('procedure', 'rf')	0
AUPRC/II	('note512', 'bioclinicalbert')	('ros', 'fasttext')	0
AUPRC/II	('note512', 'bioclinicalbert')	('ros', 'rf')	0
AUPRC/II	('note512', 'bioclinicalbert')	('ros', 'svm')	0
AUPRC/II	('note512', 'fasttext')	('baseline', 'age_meds')	0
AUPRC/II	('note512', 'fasttext')	('baseline', 'random_classifier')	0
AUPRC/II	('note512', 'fasttext')	('diagnosis', 'bioclinicalbert')	0
AUPRC/II	('note512', 'fasttext')	('diagnosis', 'rf')	0
AUPRC/II	('note512', 'fasttext')	('diagnosis', 'svm')	0
AUPRC/II	('note512', 'fasttext')	('hpi', 'bioclinicalbert')	0
AUPRC/II	('note512', 'fasttext')	('hpi', 'rf')	0
AUPRC/II	('note512', 'fasttext')	('hpi', 'svm')	0
AUPRC/II	('note512', 'fasttext')	('meds', 'bioclinicalbert')	0
AUPRC/II	('note512', 'fasttext')	('meds', 'rf')	0
AUPRC/II	('note512', 'fasttext')	('meds', 'svm')	0
AUPRC/II	('note512', 'fasttext')	('note', 'bioclinicalbert')	0
AUPRC/II	('note512', 'fasttext')	('note', 'rf')	0
AUPRC/II	('note512', 'fasttext')	('note', 'svm')	2.53657e-308
AUPRC/II	('note512', 'fasttext')	('pmsh', 'bioclinicalbert')	0
AUPRC/II	('note512', 'fasttext')	('pmsh', 'svm')	0
AUPRC/II	('note512', 'fasttext')	('procedure', 'bioclinicalbert')	0
AUPRC/II	('note512', 'fasttext')	('procedure', 'rf')	0
AUPRC/II	('note512', 'fasttext')	('procedure', 'svm')	0
AUPRC/II	('note512', 'fasttext')	('ros', 'bioclinicalbert')	0
AUPRC/II	('note512', 'fasttext')	('ros', 'rf')	0
AUPRC/II	('note512', 'fasttext')	('ros', 'svm')	0
AUPRC/II	('note512', 'rf')	('hpi', 'bioclinicalbert')	0
AUPRC/II	('note512', 'rf')	('hpi', 'fasttext')	0
AUPRC/II	('note512', 'rf')	('hpi', 'svm')	0
AUPRC/II	('note512', 'rf')	('meds', 'bioclinicalbert')	0
AUPRC/II	('note512', 'rf')	('meds', 'fasttext')	0
AUPRC/II	('note512', 'rf')	('meds', 'svm')	0
AUPRC/II	('note512', 'rf')	('note', 'bioclinicalbert')	0
AUPRC/II	('note512', 'rf')	('note', 'fasttext')	0
AUPRC/II	('note512', 'rf')	('note', 'svm')	0
AUPRC/II	('note512', 'rf')	('pmsh', 'bioclinicalbert')	0
AUPRC/II	('note512', 'rf')	('pmsh', 'fasttext')	0
AUPRC/II	('note512', 'rf')	('pmsh', 'svm')	0
AUPRC/II	('note512', 'rf')	('ros', 'bioclinicalbert')	1.03867e-118
AUPRC/II	('note512', 'rf')	('ros', 'fasttext')	0
AUPRC/II	('note512', 'rf')	('ros', 'svm')	0
AUPRC/II	('note512', 'svm')	('baseline', 'random_classifier')	0
AUPRC/II	('note512', 'svm')	('diagnosis', 'bioclinicalbert')	0
AUPRC/II	('note512', 'svm')	('diagnosis', 'fasttext')	0
AUPRC/II	('note512', 'svm')	('diagnosis', 'rf')	0
AUPRC/II	('note512', 'svm')	('hpi', 'bioclinicalbert')	0
AUPRC/II	('note512', 'svm')	('hpi', 'fasttext')	0
AUPRC/II	('note512', 'svm')	('meds', 'bioclinicalbert')	0
AUPRC/II	('note512', 'svm')	('meds', 'fasttext')	0
AUPRC/II	('note512', 'svm')	('meds', 'rf')	0
AUPRC/II	('note512', 'svm')	('note', 'bioclinicalbert')	0
AUPRC/II	('note512', 'svm')	('note', 'fasttext')	0
AUPRC/II	('note512', 'svm')	('note', 'rf')	1.90827e-200
AUPRC/II	('note512', 'svm')	('pmsh', 'bioclinicalbert')	0
AUPRC/II	('note512', 'svm')	('pmsh', 'fasttext')	0
AUPRC/II	('note512', 'svm')	('procedure', 'rf')	0
AUPRC/II	('note512', 'svm')	('ros', 'bioclinicalbert')	0
AUPRC/II	('note512', 'svm')	('ros', 'fasttext')	0
AUPRC/II	('note512', 'svm')	('ros', 'rf')	0
AUPRC/II	('pmsh', 'bioclinicalbert')	('hpi', 'fasttext')	0
AUPRC/II	('pmsh', 'bioclinicalbert')	('hpi', 'svm')	0
AUPRC/II	('pmsh', 'bioclinicalbert')	('meds', 'rf')	0
AUPRC/II	('pmsh', 'bioclinicalbert')	('note', 'rf')	0
AUPRC/II	('pmsh', 'bioclinicalbert')	('ros', 'rf')	0
AUPRC/II	('pmsh', 'fasttext')	('hpi', 'bioclinicalbert')	0
AUPRC/II	('pmsh', 'fasttext')	('hpi', 'svm')	0
AUPRC/II	('pmsh', 'fasttext')	('meds', 'rf')	0
AUPRC/II	('pmsh', 'fasttext')	('note', 'rf')	0
AUPRC/II	('pmsh', 'fasttext')	('ros', 'rf')	0
AUPRC/II	('pmsh', 'rf')	('baseline', 'age_meds')	0.00476557
AUPRC/II	('pmsh', 'rf')	('baseline', 'random_classifier')	0
AUPRC/II	('pmsh', 'rf')	('diagnosis', 'bioclinicalbert')	0
AUPRC/II	('pmsh', 'rf')	('diagnosis', 'fasttext')	0
AUPRC/II	('pmsh', 'rf')	('diagnosis', 'svm')	0
AUPRC/II	('pmsh', 'rf')	('hpi', 'bioclinicalbert')	0
AUPRC/II	('pmsh', 'rf')	('hpi', 'fasttext')	0
AUPRC/II	('pmsh', 'rf')	('hpi', 'svm')	0
AUPRC/II	('pmsh', 'rf')	('meds', 'bioclinicalbert')	0
AUPRC/II	('pmsh', 'rf')	('meds', 'fasttext')	0
AUPRC/II	('pmsh', 'rf')	('meds', 'svm')	0
AUPRC/II	('pmsh', 'rf')	('note', 'bioclinicalbert')	0
AUPRC/II	('pmsh', 'rf')	('note', 'fasttext')	0
AUPRC/II	('pmsh', 'rf')	('note', 'svm')	0
AUPRC/II	('pmsh', 'rf')	('note512', 'bioclinicalbert')	0
AUPRC/II	('pmsh', 'rf')	('note512', 'fasttext')	0
AUPRC/II	('pmsh', 'rf')	('note512', 'svm')	0
AUPRC/II	('pmsh', 'rf')	('procedure', 'bioclinicalbert')	0
AUPRC/II	('pmsh', 'rf')	('procedure', 'fasttext')	0
AUPRC/II	('pmsh', 'rf')	('procedure', 'svm')	0
AUPRC/II	('pmsh', 'rf')	('ros', 'bioclinicalbert')	0
AUPRC/II	('pmsh', 'rf')	('ros', 'fasttext')	0
AUPRC/II	('pmsh', 'rf')	('ros', 'svm')	0
AUPRC/II	('pmsh', 'svm')	('hpi', 'bioclinicalbert')	0
AUPRC/II	('pmsh', 'svm')	('hpi', 'fasttext')	0
AUPRC/II	('pmsh', 'svm')	('meds', 'rf')	0
AUPRC/II	('pmsh', 'svm')	('note', 'rf')	0
AUPRC/II	('pmsh', 'svm')	('ros', 'rf')	0
AUPRC/II	('procedure', 'bioclinicalbert')	('baseline', 'random_classifier')	0
AUPRC/II	('procedure', 'bioclinicalbert')	('diagnosis', 'fasttext')	0
AUPRC/II	('procedure', 'bioclinicalbert')	('diagnosis', 'rf')	5.87958e-87
AUPRC/II	('procedure', 'bioclinicalbert')	('diagnosis', 'svm')	0
AUPRC/II	('procedure', 'bioclinicalbert')	('hpi', 'fasttext')	0
AUPRC/II	('procedure', 'bioclinicalbert')	('hpi', 'rf')	0
AUPRC/II	('procedure', 'bioclinicalbert')	('hpi', 'svm')	0
AUPRC/II	('procedure', 'bioclinicalbert')	('meds', 'fasttext')	0
AUPRC/II	('procedure', 'bioclinicalbert')	('meds', 'rf')	0
AUPRC/II	('procedure', 'bioclinicalbert')	('meds', 'svm')	0
AUPRC/II	('procedure', 'bioclinicalbert')	('note', 'fasttext')	0
AUPRC/II	('procedure', 'bioclinicalbert')	('note', 'rf')	0
AUPRC/II	('procedure', 'bioclinicalbert')	('note', 'svm')	0
AUPRC/II	('procedure', 'bioclinicalbert')	('note512', 'rf')	0
AUPRC/II	('procedure', 'bioclinicalbert')	('note512', 'svm')	0
AUPRC/II	('procedure', 'bioclinicalbert')	('pmsh', 'fasttext')	0
AUPRC/II	('procedure', 'bioclinicalbert')	('pmsh', 'svm')	0
AUPRC/II	('procedure', 'bioclinicalbert')	('ros', 'fasttext')	0
AUPRC/II	('procedure', 'bioclinicalbert')	('ros', 'rf')	0
AUPRC/II	('procedure', 'bioclinicalbert')	('ros', 'svm')	3.91482e-250
AUPRC/II	('procedure', 'fasttext')	('baseline', 'random_classifier')	0
AUPRC/II	('procedure', 'fasttext')	('diagnosis', 'bioclinicalbert')	1.29733e-297
AUPRC/II	('procedure', 'fasttext')	('diagnosis', 'rf')	4.91111e-35
AUPRC/II	('procedure', 'fasttext')	('diagnosis', 'svm')	0
AUPRC/II	('procedure', 'fasttext')	('hpi', 'bioclinicalbert')	0
AUPRC/II	('procedure', 'fasttext')	('hpi', 'rf')	0
AUPRC/II	('procedure', 'fasttext')	('hpi', 'svm')	0
AUPRC/II	('procedure', 'fasttext')	('meds', 'bioclinicalbert')	0
AUPRC/II	('procedure', 'fasttext')	('meds', 'rf')	2.30157e-269
AUPRC/II	('procedure', 'fasttext')	('meds', 'svm')	0
AUPRC/II	('procedure', 'fasttext')	('note', 'bioclinicalbert')	0
AUPRC/II	('procedure', 'fasttext')	('note', 'rf')	0
AUPRC/II	('procedure', 'fasttext')	('note', 'svm')	0
AUPRC/II	('procedure', 'fasttext')	('note512', 'bioclinicalbert')	0
AUPRC/II	('procedure', 'fasttext')	('note512', 'rf')	0
AUPRC/II	('procedure', 'fasttext')	('note512', 'svm')	0
AUPRC/II	('procedure', 'fasttext')	('pmsh', 'bioclinicalbert')	0
AUPRC/II	('procedure', 'fasttext')	('pmsh', 'svm')	0
AUPRC/II	('procedure', 'fasttext')	('ros', 'bioclinicalbert')	0
AUPRC/II	('procedure', 'fasttext')	('ros', 'rf')	0
AUPRC/II	('procedure', 'fasttext')	('ros', 'svm')	1.31128e-44
AUPRC/II	('procedure', 'rf')	('hpi', 'bioclinicalbert')	0
AUPRC/II	('procedure', 'rf')	('hpi', 'fasttext')	0
AUPRC/II	('procedure', 'rf')	('hpi', 'svm')	0
AUPRC/II	('procedure', 'rf')	('note', 'fasttext')	0
AUPRC/II	('procedure', 'rf')	('note', 'svm')	0
AUPRC/II	('procedure', 'rf')	('pmsh', 'bioclinicalbert')	0
AUPRC/II	('procedure', 'rf')	('pmsh', 'fasttext')	0
AUPRC/II	('procedure', 'rf')	('pmsh', 'svm')	0
AUPRC/II	('procedure', 'rf')	('ros', 'bioclinicalbert')	0
AUPRC/II	('procedure', 'rf')	('ros', 'fasttext')	0
AUPRC/II	('procedure', 'rf')	('ros', 'svm')	6.36604e-232
AUPRC/II	('procedure', 'svm')	('baseline', 'random_classifier')	0
AUPRC/II	('procedure', 'svm')	('diagnosis', 'bioclinicalbert')	0
AUPRC/II	('procedure', 'svm')	('diagnosis', 'fasttext')	0
AUPRC/II	('procedure', 'svm')	('diagnosis', 'rf')	0
AUPRC/II	('procedure', 'svm')	('hpi', 'bioclinicalbert')	0
AUPRC/II	('procedure', 'svm')	('hpi', 'fasttext')	0
AUPRC/II	('procedure', 'svm')	('hpi', 'rf')	0
AUPRC/II	('procedure', 'svm')	('meds', 'bioclinicalbert')	0
AUPRC/II	('procedure', 'svm')	('meds', 'fasttext')	0
AUPRC/II	('procedure', 'svm')	('meds', 'rf')	0
AUPRC/II	('procedure', 'svm')	('note', 'bioclinicalbert')	0
AUPRC/II	('procedure', 'svm')	('note', 'fasttext')	0
AUPRC/II	('procedure', 'svm')	('note', 'rf')	0
AUPRC/II	('procedure', 'svm')	('note512', 'bioclinicalbert')	0
AUPRC/II	('procedure', 'svm')	('note512', 'rf')	0
AUPRC/II	('procedure', 'svm')	('pmsh', 'bioclinicalbert')	0
AUPRC/II	('procedure', 'svm')	('pmsh', 'fasttext')	0
AUPRC/II	('procedure', 'svm')	('ros', 'bioclinicalbert')	0
AUPRC/II	('procedure', 'svm')	('ros', 'fasttext')	0
AUPRC/II	('procedure', 'svm')	('ros', 'rf')	0
AUPRC/II	('ros', 'bioclinicalbert')	('hpi', 'fasttext')	0
AUPRC/II	('ros', 'bioclinicalbert')	('hpi', 'svm')	0
AUPRC/II	('ros', 'bioclinicalbert')	('meds', 'rf')	0
AUPRC/II	('ros', 'bioclinicalbert')	('note', 'rf')	0
AUPRC/II	('ros', 'bioclinicalbert')	('pmsh', 'fasttext')	0
AUPRC/II	('ros', 'bioclinicalbert')	('pmsh', 'svm')	0
AUPRC/II	('ros', 'fasttext')	('hpi', 'bioclinicalbert')	3.45522e-93
AUPRC/II	('ros', 'fasttext')	('hpi', 'svm')	0
AUPRC/II	('ros', 'fasttext')	('meds', 'rf')	0
AUPRC/II	('ros', 'fasttext')	('note', 'rf')	0
AUPRC/II	('ros', 'fasttext')	('pmsh', 'bioclinicalbert')	0
AUPRC/II	('ros', 'fasttext')	('pmsh', 'svm')	0
AUPRC/II	('ros', 'rf')	('hpi', 'bioclinicalbert')	0
AUPRC/II	('ros', 'rf')	('hpi', 'fasttext')	0
AUPRC/II	('ros', 'rf')	('hpi', 'svm')	6.24419e-139
AUPRC/II	('ros', 'svm')	('hpi', 'bioclinicalbert')	0
AUPRC/II	('ros', 'svm')	('hpi', 'fasttext')	0
AUPRC/II	('ros', 'svm')	('meds', 'rf')	1.27745e-188
AUPRC/II	('ros', 'svm')	('note', 'rf')	0
AUPRC/II	('ros', 'svm')	('pmsh', 'bioclinicalbert')	0
AUPRC/II	('ros', 'svm')	('pmsh', 'fasttext')	0
AUPRC/III	('baseline', 'age_meds')	('diagnosis', 'bioclinicalbert')	0
AUPRC/III	('baseline', 'age_meds')	('diagnosis', 'fasttext')	0
AUPRC/III	('baseline', 'age_meds')	('diagnosis', 'rf')	2.893e-128
AUPRC/III	('baseline', 'age_meds')	('hpi', 'bioclinicalbert')	0
AUPRC/III	('baseline', 'age_meds')	('hpi', 'fasttext')	0
AUPRC/III	('baseline', 'age_meds')	('hpi', 'rf')	0
AUPRC/III	('baseline', 'age_meds')	('hpi', 'svm')	0
AUPRC/III	('baseline', 'age_meds')	('meds', 'bioclinicalbert')	0
AUPRC/III	('baseline', 'age_meds')	('meds', 'fasttext')	0
AUPRC/III	('baseline', 'age_meds')	('meds', 'rf')	0
AUPRC/III	('baseline', 'age_meds')	('meds', 'svm')	0
AUPRC/III	('baseline', 'age_meds')	('note', 'bioclinicalbert')	0
AUPRC/III	('baseline', 'age_meds')	('note', 'fasttext')	0
AUPRC/III	('baseline', 'age_meds')	('note', 'rf')	0
AUPRC/III	('baseline', 'age_meds')	('note', 'svm')	0
AUPRC/III	('baseline', 'age_meds')	('note512', 'bioclinicalbert')	0
AUPRC/III	('baseline', 'age_meds')	('note512', 'rf')	0
AUPRC/III	('baseline', 'age_meds')	('note512', 'svm')	0
AUPRC/III	('baseline', 'age_meds')	('pmsh', 'bioclinicalbert')	0
AUPRC/III	('baseline', 'age_meds')	('pmsh', 'svm')	3.11732e-76
AUPRC/III	('baseline', 'age_meds')	('procedure', 'bioclinicalbert')	0
AUPRC/III	('baseline', 'age_meds')	('procedure', 'fasttext')	0
AUPRC/III	('baseline', 'age_meds')	('procedure', 'rf')	1.198e-302
AUPRC/III	('baseline', 'age_meds')	('procedure', 'svm')	3.1573e-48
AUPRC/III	('baseline', 'age_meds')	('ros', 'bioclinicalbert')	0
AUPRC/III	('baseline', 'age_meds')	('ros', 'fasttext')	0
AUPRC/III	('baseline', 'age_meds')	('ros', 'rf')	0
AUPRC/III	('baseline', 'age_meds')	('ros', 'svm')	0
AUPRC/III	('baseline', 'random_classifier')	('diagnosis', 'rf')	0
AUPRC/III	('baseline', 'random_classifier')	('hpi', 'bioclinicalbert')	0
AUPRC/III	('baseline', 'random_classifier')	('hpi', 'fasttext')	0
AUPRC/III	('baseline', 'random_classifier')	('hpi', 'svm')	0
AUPRC/III	('baseline', 'random_classifier')	('meds', 'bioclinicalbert')	0
AUPRC/III	('baseline', 'random_classifier')	('meds', 'fasttext')	0
AUPRC/III	('baseline', 'random_classifier')	('meds', 'rf')	0
AUPRC/III	('baseline', 'random_classifier')	('meds', 'svm')	0
AUPRC/III	('baseline', 'random_classifier')	('note', 'bioclinicalbert')	0
AUPRC/III	('baseline', 'random_classifier')	('note', 'fasttext')	0
AUPRC/III	('baseline', 'random_classifier')	('note', 'rf')	0
AUPRC/III	('baseline', 'random_classifier')	('note', 'svm')	0
AUPRC/III	('baseline', 'random_classifier')	('note512', 'rf')	0
AUPRC/III	('baseline', 'random_classifier')	('pmsh', 'bioclinicalbert')	0
AUPRC/III	('baseline', 'random_classifier')	('pmsh', 'fasttext')	0
AUPRC/III	('baseline', 'random_classifier')	('pmsh', 'svm')	0
AUPRC/III	('baseline', 'random_classifier')	('procedure', 'rf')	0
AUPRC/III	('baseline', 'random_classifier')	('ros', 'bioclinicalbert')	0
AUPRC/III	('baseline', 'random_classifier')	('ros', 'fasttext')	0
AUPRC/III	('baseline', 'random_classifier')	('ros', 'rf')	0
AUPRC/III	('baseline', 'random_classifier')	('ros', 'svm')	0
AUPRC/III	('diagnosis', 'bioclinicalbert')	('baseline', 'random_classifier')	0
AUPRC/III	('diagnosis', 'bioclinicalbert')	('hpi', 'fasttext')	0
AUPRC/III	('diagnosis', 'bioclinicalbert')	('hpi', 'svm')	0
AUPRC/III	('diagnosis', 'bioclinicalbert')	('meds', 'fasttext')	0
AUPRC/III	('diagnosis', 'bioclinicalbert')	('meds', 'rf')	0
AUPRC/III	('diagnosis', 'bioclinicalbert')	('meds', 'svm')	0
AUPRC/III	('diagnosis', 'bioclinicalbert')	('note', 'fasttext')	0
AUPRC/III	('diagnosis', 'bioclinicalbert')	('note', 'rf')	0
AUPRC/III	('diagnosis', 'bioclinicalbert')	('note', 'svm')	0
AUPRC/III	('diagnosis', 'bioclinicalbert')	('note512', 'rf')	0
AUPRC/III	('diagnosis', 'bioclinicalbert')	('pmsh', 'fasttext')	0
AUPRC/III	('diagnosis', 'bioclinicalbert')	('pmsh', 'svm')	0
AUPRC/III	('diagnosis', 'bioclinicalbert')	('procedure', 'rf')	0
AUPRC/III	('diagnosis', 'bioclinicalbert')	('ros', 'fasttext')	0
AUPRC/III	('diagnosis', 'bioclinicalbert')	('ros', 'rf')	0
AUPRC/III	('diagnosis', 'bioclinicalbert')	('ros', 'svm')	0
AUPRC/III	('diagnosis', 'fasttext')	('baseline', 'random_classifier')	0
AUPRC/III	('diagnosis', 'fasttext')	('hpi', 'bioclinicalbert')	0
AUPRC/III	('diagnosis', 'fasttext')	('hpi', 'svm')	0
AUPRC/III	('diagnosis', 'fasttext')	('meds', 'bioclinicalbert')	0
AUPRC/III	('diagnosis', 'fasttext')	('meds', 'rf')	0
AUPRC/III	('diagnosis', 'fasttext')	('meds', 'svm')	0
AUPRC/III	('diagnosis', 'fasttext')	('note', 'bioclinicalbert')	0
AUPRC/III	('diagnosis', 'fasttext')	('note', 'rf')	0
AUPRC/III	('diagnosis', 'fasttext')	('note', 'svm')	0
AUPRC/III	('diagnosis', 'fasttext')	('note512', 'rf')	0
AUPRC/III	('diagnosis', 'fasttext')	('pmsh', 'bioclinicalbert')	1.90701e-87
AUPRC/III	('diagnosis', 'fasttext')	('pmsh', 'svm')	0
AUPRC/III	('diagnosis', 'fasttext')	('procedure', 'rf')	0
AUPRC/III	('diagnosis', 'fasttext')	('ros', 'bioclinicalbert')	0
AUPRC/III	('diagnosis', 'fasttext')	('ros', 'rf')	0
AUPRC/III	('diagnosis', 'fasttext')	('ros', 'svm')	0
AUPRC/III	('diagnosis', 'rf')	('hpi', 'bioclinicalbert')	0
AUPRC/III	('diagnosis', 'rf')	('hpi', 'fasttext')	0
AUPRC/III	('diagnosis', 'rf')	('hpi', 'svm')	0
AUPRC/III	('diagnosis', 'rf')	('note', 'fasttext')	0
AUPRC/III	('diagnosis', 'rf')	('note', 'svm')	0
AUPRC/III	('diagnosis', 'rf')	('pmsh', 'bioclinicalbert')	0
AUPRC/III	('diagnosis', 'rf')	('pmsh', 'fasttext')	1.3269e-119
AUPRC/III	('diagnosis', 'rf')	('pmsh', 'svm')	2.3902e-248
AUPRC/III	('diagnosis', 'rf')	('ros', 'bioclinicalbert')	0
AUPRC/III	('diagnosis', 'rf')	('ros', 'fasttext')	0
AUPRC/III	('diagnosis', 'rf')	('ros', 'svm')	0
AUPRC/III	('diagnosis', 'svm')	('baseline', 'random_classifier')	0
AUPRC/III	('diagnosis', 'svm')	('hpi', 'bioclinicalbert')	0
AUPRC/III	('diagnosis', 'svm')	('hpi', 'fasttext')	0
AUPRC/III	('diagnosis', 'svm')	('meds', 'bioclinicalbert')	0
AUPRC/III	('diagnosis', 'svm')	('meds', 'fasttext')	0
AUPRC/III	('diagnosis', 'svm')	('meds', 'rf')	0
AUPRC/III	('diagnosis', 'svm')	('note', 'bioclinicalbert')	0
AUPRC/III	('diagnosis', 'svm')	('note', 'fasttext')	0
AUPRC/III	('diagnosis', 'svm')	('note', 'rf')	0
AUPRC/III	('diagnosis', 'svm')	('note512', 'rf')	0
AUPRC/III	('diagnosis', 'svm')	('pmsh', 'bioclinicalbert')	0
AUPRC/III	('diagnosis', 'svm')	('procedure', 'rf')	2.84096e-306
AUPRC/III	('diagnosis', 'svm')	('ros', 'bioclinicalbert')	0
AUPRC/III	('diagnosis', 'svm')	('ros', 'fasttext')	0
AUPRC/III	('diagnosis', 'svm')	('ros', 'rf')	0
AUPRC/III	('hpi', 'rf')	('baseline', 'random_classifier')	0
AUPRC/III	('hpi', 'rf')	('diagnosis', 'bioclinicalbert')	0
AUPRC/III	('hpi', 'rf')	('diagnosis', 'fasttext')	0
AUPRC/III	('hpi', 'rf')	('diagnosis', 'svm')	0
AUPRC/III	('hpi', 'rf')	('meds', 'bioclinicalbert')	0
AUPRC/III	('hpi', 'rf')	('meds', 'fasttext')	0
AUPRC/III	('hpi', 'rf')	('meds', 'svm')	2.18377e-164
AUPRC/III	('hpi', 'rf')	('note', 'bioclinicalbert')	0
AUPRC/III	('hpi', 'rf')	('note', 'fasttext')	0
AUPRC/III	('hpi', 'rf')	('note', 'svm')	0
AUPRC/III	('hpi', 'rf')	('note512', 'bioclinicalbert')	0
AUPRC/III	('hpi', 'rf')	('note512', 'svm')	0
AUPRC/III	('hpi', 'rf')	('pmsh', 'bioclinicalbert')	0
AUPRC/III	('hpi', 'rf')	('pmsh', 'fasttext')	0
AUPRC/III	('hpi', 'rf')	('pmsh', 'svm')	0
AUPRC/III	('hpi', 'rf')	('ros', 'bioclinicalbert')	0
AUPRC/III	('hpi', 'rf')	('ros', 'fasttext')	5.04196e-143
AUPRC/III	('hpi', 'rf')	('ros', 'svm')	0
AUPRC/III	('meds', 'bioclinicalbert')	('diagnosis', 'rf')	0
AUPRC/III	('meds', 'bioclinicalbert')	('hpi', 'fasttext')	4.10594e-306
AUPRC/III	('meds', 'bioclinicalbert')	('hpi', 'svm')	0
AUPRC/III	('meds', 'bioclinicalbert')	('note', 'fasttext')	0
AUPRC/III	('meds', 'bioclinicalbert')	('note', 'rf')	0
AUPRC/III	('meds', 'bioclinicalbert')	('note', 'svm')	0
AUPRC/III	('meds', 'bioclinicalbert')	('pmsh', 'fasttext')	0
AUPRC/III	('meds', 'bioclinicalbert')	('pmsh', 'svm')	0
AUPRC/III	('meds', 'bioclinicalbert')	('procedure', 'rf')	0
AUPRC/III	('meds', 'bioclinicalbert')	('ros', 'fasttext')	0
AUPRC/III	('meds', 'bioclinicalbert')	('ros', 'rf')	0
AUPRC/III	('meds', 'bioclinicalbert')	('ros', 'svm')	0
AUPRC/III	('meds', 'fasttext')	('diagnosis', 'rf')	0
AUPRC/III	('meds', 'fasttext')	('hpi', 'bioclinicalbert')	0
AUPRC/III	('meds', 'fasttext')	('hpi', 'svm')	2.93503e-208
AUPRC/III	('meds', 'fasttext')	('note', 'rf')	0
AUPRC/III	('meds', 'fasttext')	('note', 'svm')	0
AUPRC/III	('meds', 'fasttext')	('pmsh', 'bioclinicalbert')	0
AUPRC/III	('meds', 'fasttext')	('pmsh', 'svm')	0
AUPRC/III	('meds', 'fasttext')	('procedure', 'rf')	0
AUPRC/III	('meds', 'fasttext')	('ros', 'bioclinicalbert')	0
AUPRC/III	('meds', 'fasttext')	('ros', 'rf')	0
AUPRC/III	('meds', 'fasttext')	('ros', 'svm')	0
AUPRC/III	('meds', 'rf')	('hpi', 'bioclinicalbert')	0
AUPRC/III	('meds', 'rf')	('hpi', 'fasttext')	2.44073e-29
AUPRC/III	('meds', 'rf')	('hpi', 'svm')	7.58504e-151
AUPRC/III	('meds', 'svm')	('diagnosis', 'rf')	0
AUPRC/III	('meds', 'svm')	('hpi', 'bioclinicalbert')	0
AUPRC/III	('meds', 'svm')	('hpi', 'fasttext')	9.4503e-58
AUPRC/III	('meds', 'svm')	('note', 'fasttext')	0
AUPRC/III	('meds', 'svm')	('note', 'rf')	0
AUPRC/III	('meds', 'svm')	('pmsh', 'bioclinicalbert')	0
AUPRC/III	('meds', 'svm')	('pmsh', 'fasttext')	0
AUPRC/III	('meds', 'svm')	('procedure', 'rf')	0
AUPRC/III	('meds', 'svm')	('ros', 'bioclinicalbert')	0
AUPRC/III	('meds', 'svm')	('ros', 'fasttext')	0.00816585
AUPRC/III	('meds', 'svm')	('ros', 'rf')	0
AUPRC/III	('note', 'bioclinicalbert')	('diagnosis', 'rf')	0
AUPRC/III	('note', 'bioclinicalbert')	('hpi', 'fasttext')	0
AUPRC/III	('note', 'bioclinicalbert')	('hpi', 'svm')	0
AUPRC/III	('note', 'bioclinicalbert')	('meds', 'fasttext')	0
AUPRC/III	('note', 'bioclinicalbert')	('meds', 'rf')	0
AUPRC/III	('note', 'bioclinicalbert')	('meds', 'svm')	0
AUPRC/III	('note', 'bioclinicalbert')	('pmsh', 'fasttext')	0
AUPRC/III	('note', 'bioclinicalbert')	('pmsh', 'svm')	0
AUPRC/III	('note', 'bioclinicalbert')	('procedure', 'rf')	0
AUPRC/III	('note', 'bioclinicalbert')	('ros', 'fasttext')	0
AUPRC/III	('note', 'bioclinicalbert')	('ros', 'rf')	0
AUPRC/III	('note', 'bioclinicalbert')	('ros', 'svm')	0
AUPRC/III	('note', 'fasttext')	('hpi', 'bioclinicalbert')	0
AUPRC/III	('note', 'fasttext')	('hpi', 'svm')	0
AUPRC/III	('note', 'fasttext')	('meds', 'rf')	0
AUPRC/III	('note', 'fasttext')	('pmsh', 'bioclinicalbert')	0
AUPRC/III	('note', 'fasttext')	('pmsh', 'svm')	0
AUPRC/III	('note', 'fasttext')	('ros', 'bioclinicalbert')	0
AUPRC/III	('note', 'fasttext')	('ros', 'rf')	0
AUPRC/III	('note', 'fasttext')	('ros', 'svm')	0
AUPRC/III	('note', 'rf')	('hpi', 'bioclinicalbert')	0
AUPRC/III	('note', 'rf')	('hpi', 'fasttext')	0
AUPRC/III	('note', 'rf')	('hpi', 'svm')	0
AUPRC/III	('note', 'svm')	('hpi', 'bioclinicalbert')	0
AUPRC/III	('note', 'svm')	('hpi', 'fasttext')	0
AUPRC/III	('note', 'svm')	('meds', 'rf')	0
AUPRC/III	('note', 'svm')	('pmsh', 'bioclinicalbert')	0
AUPRC/III	('note', 'svm')	('pmsh', 'fasttext')	0
AUPRC/III	('note', 'svm')	('ros', 'bioclinicalbert')	0
AUPRC/III	('note', 'svm')	('ros', 'fasttext')	0
AUPRC/III	('note', 'svm')	('ros', 'rf')	0
AUPRC/III	('note512', 'bioclinicalbert')	('baseline', 'random_classifier')	0
AUPRC/III	('note512', 'bioclinicalbert')	('diagnosis', 'fasttext')	0
AUPRC/III	('note512', 'bioclinicalbert')	('diagnosis', 'rf')	0
AUPRC/III	('note512', 'bioclinicalbert')	('diagnosis', 'svm')	0
AUPRC/III	('note512', 'bioclinicalbert')	('hpi', 'fasttext')	0
AUPRC/III	('note512', 'bioclinicalbert')	('hpi', 'svm')	0
AUPRC/III	('note512', 'bioclinicalbert')	('meds', 'fasttext')	0
AUPRC/III	('note512', 'bioclinicalbert')	('meds', 'rf')	0
AUPRC/III	('note512', 'bioclinicalbert')	('meds', 'svm')	0
AUPRC/III	('note512', 'bioclinicalbert')	('note', 'fasttext')	0
AUPRC/III	('note512', 'bioclinicalbert')	('note', 'rf')	0
AUPRC/III	('note512', 'bioclinicalbert')	('note', 'svm')	2.93073e-267
AUPRC/III	('note512', 'bioclinicalbert')	('pmsh', 'fasttext')	0
AUPRC/III	('note512', 'bioclinicalbert')	('pmsh', 'svm')	0
AUPRC/III	('note512', 'bioclinicalbert')	('procedure', 'rf')	0
AUPRC/III	('note512', 'bioclinicalbert')	('ros', 'fasttext')	0
AUPRC/III	('note512', 'bioclinicalbert')	('ros', 'rf')	0
AUPRC/III	('note512', 'bioclinicalbert')	('ros', 'svm')	0
AUPRC/III	('note512', 'fasttext')	('baseline', 'age_meds')	0
AUPRC/III	('note512', 'fasttext')	('baseline', 'random_classifier')	0
AUPRC/III	('note512', 'fasttext')	('diagnosis', 'bioclinicalbert')	0
AUPRC/III	('note512', 'fasttext')	('diagnosis', 'rf')	0
AUPRC/III	('note512', 'fasttext')	('diagnosis', 'svm')	0
AUPRC/III	('note512', 'fasttext')	('hpi', 'bioclinicalbert')	0
AUPRC/III	('note512', 'fasttext')	('hpi', 'rf')	0
AUPRC/III	('note512', 'fasttext')	('hpi', 'svm')	0
AUPRC/III	('note512', 'fasttext')	('meds', 'bioclinicalbert')	0
AUPRC/III	('note512', 'fasttext')	('meds', 'rf')	0
AUPRC/III	('note512', 'fasttext')	('meds', 'svm')	0
AUPRC/III	('note512', 'fasttext')	('note', 'bioclinicalbert')	9.28686e-184
AUPRC/III	('note512', 'fasttext')	('note', 'rf')	0
AUPRC/III	('note512', 'fasttext')	('note', 'svm')	0
AUPRC/III	('note512', 'fasttext')	('pmsh', 'bioclinicalbert')	0
AUPRC/III	('note512', 'fasttext')	('pmsh', 'svm')	0
AUPRC/III	('note512', 'fasttext')	('procedure', 'bioclinicalbert')	0
AUPRC/III	('note512', 'fasttext')	('procedure', 'rf')	0
AUPRC/III	('note512', 'fasttext')	('procedure', 'svm')	0
AUPRC/III	('note512', 'fasttext')	('ros', 'bioclinicalbert')	0
AUPRC/III	('note512', 'fasttext')	('ros', 'rf')	0
AUPRC/III	('note512', 'fasttext')	('ros', 'svm')	0
AUPRC/III	('note512', 'rf')	('hpi', 'bioclinicalbert')	0
AUPRC/III	('note512', 'rf')	('hpi', 'fasttext')	1.55974e-222
AUPRC/III	('note512', 'rf')	('hpi', 'svm')	5.49639e-297
AUPRC/III	('note512', 'rf')	('meds', 'bioclinicalbert')	2.3884e-121
AUPRC/III	('note512', 'rf')	('meds', 'fasttext')	3.06889e-87
AUPRC/III	('note512', 'rf')	('meds', 'svm')	1.73508e-292
AUPRC/III	('note512', 'rf')	('note', 'bioclinicalbert')	0
AUPRC/III	('note512', 'rf')	('note', 'fasttext')	0
AUPRC/III	('note512', 'rf')	('note', 'svm')	0
AUPRC/III	('note512', 'rf')	('pmsh', 'bioclinicalbert')	0
AUPRC/III	('note512', 'rf')	('pmsh', 'fasttext')	0
AUPRC/III	('note512', 'rf')	('pmsh', 'svm')	0
AUPRC/III	('note512', 'rf')	('ros', 'bioclinicalbert')	0
AUPRC/III	('note512', 'rf')	('ros', 'fasttext')	9.1727e-296
AUPRC/III	('note512', 'rf')	('ros', 'svm')	0
AUPRC/III	('note512', 'svm')	('baseline', 'random_classifier')	0
AUPRC/III	('note512', 'svm')	('diagnosis', 'bioclinicalbert')	0
AUPRC/III	('note512', 'svm')	('diagnosis', 'fasttext')	0
AUPRC/III	('note512', 'svm')	('diagnosis', 'rf')	0
AUPRC/III	('note512', 'svm')	('hpi', 'bioclinicalbert')	0
AUPRC/III	('note512', 'svm')	('hpi', 'fasttext')	0
AUPRC/III	('note512', 'svm')	('meds', 'bioclinicalbert')	0
AUPRC/III	('note512', 'svm')	('meds', 'fasttext')	0
AUPRC/III	('note512', 'svm')	('meds', 'rf')	0
AUPRC/III	('note512', 'svm')	('note', 'bioclinicalbert')	0
AUPRC/III	('note512', 'svm')	('note', 'fasttext')	0
AUPRC/III	('note512', 'svm')	('note', 'rf')	1.45391e-210
AUPRC/III	('note512', 'svm')	('pmsh', 'bioclinicalbert')	0
AUPRC/III	('note512', 'svm')	('pmsh', 'fasttext')	0
AUPRC/III	('note512', 'svm')	('procedure', 'rf')	0
AUPRC/III	('note512', 'svm')	('ros', 'fasttext')	0
AUPRC/III	('note512', 'svm')	('ros', 'rf')	0
AUPRC/III	('pmsh', 'bioclinicalbert')	('hpi', 'fasttext')	0
AUPRC/III	('pmsh', 'bioclinicalbert')	('hpi', 'svm')	0
AUPRC/III	('pmsh', 'bioclinicalbert')	('meds', 'rf')	0
AUPRC/III	('pmsh', 'bioclinicalbert')	('note', 'rf')	0
AUPRC/III	('pmsh', 'bioclinicalbert')	('ros', 'rf')	0
AUPRC/III	('pmsh', 'fasttext')	('hpi', 'bioclinicalbert')	0
AUPRC/III	('pmsh', 'fasttext')	('hpi', 'svm')	0
AUPRC/III	('pmsh', 'fasttext')	('meds', 'rf')	0
AUPRC/III	('pmsh', 'fasttext')	('note', 'rf')	0
AUPRC/III	('pmsh', 'fasttext')	('ros', 'rf')	0
AUPRC/III	('pmsh', 'rf')	('baseline', 'age_meds')	0
AUPRC/III	('pmsh', 'rf')	('baseline', 'random_classifier')	0
AUPRC/III	('pmsh', 'rf')	('diagnosis', 'bioclinicalbert')	0
AUPRC/III	('pmsh', 'rf')	('diagnosis', 'fasttext')	0
AUPRC/III	('pmsh', 'rf')	('diagnosis', 'svm')	0
AUPRC/III	('pmsh', 'rf')	('hpi', 'bioclinicalbert')	0
AUPRC/III	('pmsh', 'rf')	('hpi', 'fasttext')	0
AUPRC/III	('pmsh', 'rf')	('hpi', 'svm')	0
AUPRC/III	('pmsh', 'rf')	('meds', 'bioclinicalbert')	0
AUPRC/III	('pmsh', 'rf')	('meds', 'fasttext')	0
AUPRC/III	('pmsh', 'rf')	('meds', 'svm')	0
AUPRC/III	('pmsh', 'rf')	('note', 'bioclinicalbert')	0
AUPRC/III	('pmsh', 'rf')	('note', 'fasttext')	0
AUPRC/III	('pmsh', 'rf')	('note', 'svm')	0
AUPRC/III	('pmsh', 'rf')	('note512', 'bioclinicalbert')	0
AUPRC/III	('pmsh', 'rf')	('note512', 'fasttext')	0
AUPRC/III	('pmsh', 'rf')	('note512', 'svm')	0
AUPRC/III	('pmsh', 'rf')	('procedure', 'bioclinicalbert')	0
AUPRC/III	('pmsh', 'rf')	('procedure', 'fasttext')	0
AUPRC/III	('pmsh', 'rf')	('procedure', 'svm')	0
AUPRC/III	('pmsh', 'rf')	('ros', 'bioclinicalbert')	0
AUPRC/III	('pmsh', 'rf')	('ros', 'fasttext')	0
AUPRC/III	('pmsh', 'rf')	('ros', 'svm')	0
AUPRC/III	('pmsh', 'svm')	('hpi', 'bioclinicalbert')	0
AUPRC/III	('pmsh', 'svm')	('hpi', 'fasttext')	0
AUPRC/III	('pmsh', 'svm')	('meds', 'rf')	0
AUPRC/III	('pmsh', 'svm')	('note', 'rf')	0
AUPRC/III	('pmsh', 'svm')	('ros', 'rf')	0
AUPRC/III	('procedure', 'bioclinicalbert')	('baseline', 'random_classifier')	0
AUPRC/III	('procedure', 'bioclinicalbert')	('diagnosis', 'fasttext')	2.75508e-228
AUPRC/III	('procedure', 'bioclinicalbert')	('diagnosis', 'rf')	0
AUPRC/III	('procedure', 'bioclinicalbert')	('diagnosis', 'svm')	0
AUPRC/III	('procedure', 'bioclinicalbert')	('hpi', 'fasttext')	0
AUPRC/III	('procedure', 'bioclinicalbert')	('hpi', 'rf')	0
AUPRC/III	('procedure', 'bioclinicalbert')	('hpi', 'svm')	0
AUPRC/III	('procedure', 'bioclinicalbert')	('meds', 'fasttext')	0
AUPRC/III	('procedure', 'bioclinicalbert')	('meds', 'rf')	0
AUPRC/III	('procedure', 'bioclinicalbert')	('meds', 'svm')	0
AUPRC/III	('procedure', 'bioclinicalbert')	('note', 'fasttext')	0
AUPRC/III	('procedure', 'bioclinicalbert')	('note', 'rf')	0
AUPRC/III	('procedure', 'bioclinicalbert')	('note', 'svm')	0
AUPRC/III	('procedure', 'bioclinicalbert')	('note512', 'rf')	0
AUPRC/III	('procedure', 'bioclinicalbert')	('note512', 'svm')	0
AUPRC/III	('procedure', 'bioclinicalbert')	('pmsh', 'fasttext')	0
AUPRC/III	('procedure', 'bioclinicalbert')	('pmsh', 'svm')	0
AUPRC/III	('procedure', 'bioclinicalbert')	('ros', 'fasttext')	0
AUPRC/III	('procedure', 'bioclinicalbert')	('ros', 'rf')	0
AUPRC/III	('procedure', 'bioclinicalbert')	('ros', 'svm')	0
AUPRC/III	('procedure', 'fasttext')	('baseline', 'random_classifier')	0
AUPRC/III	('procedure', 'fasttext')	('diagnosis', 'bioclinicalbert')	0
AUPRC/III	('procedure', 'fasttext')	('diagnosis', 'rf')	0
AUPRC/III	('procedure', 'fasttext')	('diagnosis', 'svm')	0
AUPRC/III	('procedure', 'fasttext')	('hpi', 'bioclinicalbert')	0
AUPRC/III	('procedure', 'fasttext')	('hpi', 'rf')	0
AUPRC/III	('procedure', 'fasttext')	('hpi', 'svm')	0
AUPRC/III	('procedure', 'fasttext')	('meds', 'bioclinicalbert')	0
AUPRC/III	('procedure', 'fasttext')	('meds', 'rf')	0
AUPRC/III	('procedure', 'fasttext')	('meds', 'svm')	0
AUPRC/III	('procedure', 'fasttext')	('note', 'bioclinicalbert')	0
AUPRC/III	('procedure', 'fasttext')	('note', 'rf')	0
AUPRC/III	('procedure', 'fasttext')	('note', 'svm')	0
AUPRC/III	('procedure', 'fasttext')	('note512', 'bioclinicalbert')	0
AUPRC/III	('procedure', 'fasttext')	('note512', 'rf')	0
AUPRC/III	('procedure', 'fasttext')	('note512', 'svm')	0
AUPRC/III	('procedure', 'fasttext')	('pmsh', 'bioclinicalbert')	2.18241e-220
AUPRC/III	('procedure', 'fasttext')	('pmsh', 'svm')	0
AUPRC/III	('procedure', 'fasttext')	('ros', 'bioclinicalbert')	0
AUPRC/III	('procedure', 'fasttext')	('ros', 'rf')	0
AUPRC/III	('procedure', 'fasttext')	('ros', 'svm')	0
AUPRC/III	('procedure', 'rf')	('hpi', 'bioclinicalbert')	0
AUPRC/III	('procedure', 'rf')	('hpi', 'fasttext')	0
AUPRC/III	('procedure', 'rf')	('hpi', 'svm')	0
AUPRC/III	('procedure', 'rf')	('note', 'fasttext')	0
AUPRC/III	('procedure', 'rf')	('note', 'svm')	0
AUPRC/III	('procedure', 'rf')	('pmsh', 'bioclinicalbert')	0
AUPRC/III	('procedure', 'rf')	('pmsh', 'fasttext')	1.41903e-305
AUPRC/III	('procedure', 'rf')	('pmsh', 'svm')	1.23893e-238
AUPRC/III	('procedure', 'rf')	('ros', 'bioclinicalbert')	0
AUPRC/III	('procedure', 'rf')	('ros', 'fasttext')	0
AUPRC/III	('procedure', 'rf')	('ros', 'svm')	0
AUPRC/III	('procedure', 'svm')	('baseline', 'random_classifier')	0
AUPRC/III	('procedure', 'svm')	('diagnosis', 'bioclinicalbert')	0
AUPRC/III	('procedure', 'svm')	('diagnosis', 'fasttext')	0
AUPRC/III	('procedure', 'svm')	('diagnosis', 'rf')	1.36014e-31
AUPRC/III	('procedure', 'svm')	('hpi', 'bioclinicalbert')	0
AUPRC/III	('procedure', 'svm')	('hpi', 'fasttext')	0
AUPRC/III	('procedure', 'svm')	('hpi', 'rf')	0
AUPRC/III	('procedure', 'svm')	('meds', 'bioclinicalbert')	0
AUPRC/III	('procedure', 'svm')	('meds', 'fasttext')	0
AUPRC/III	('procedure', 'svm')	('meds', 'rf')	0
AUPRC/III	('procedure', 'svm')	('note', 'bioclinicalbert')	0
AUPRC/III	('procedure', 'svm')	('note', 'fasttext')	0
AUPRC/III	('procedure', 'svm')	('note', 'rf')	0
AUPRC/III	('procedure', 'svm')	('note512', 'bioclinicalbert')	0
AUPRC/III	('procedure', 'svm')	('note512', 'rf')	0
AUPRC/III	('procedure', 'svm')	('pmsh', 'bioclinicalbert')	0
AUPRC/III	('procedure', 'svm')	('pmsh', 'fasttext')	1.52878e-43
AUPRC/III	('procedure', 'svm')	('ros', 'bioclinicalbert')	0
AUPRC/III	('procedure', 'svm')	('ros', 'fasttext')	0
AUPRC/III	('procedure', 'svm')	('ros', 'rf')	0
AUPRC/III	('ros', 'bioclinicalbert')	('hpi', 'fasttext')	0
AUPRC/III	('ros', 'bioclinicalbert')	('hpi', 'svm')	0
AUPRC/III	('ros', 'bioclinicalbert')	('meds', 'rf')	0
AUPRC/III	('ros', 'bioclinicalbert')	('note', 'rf')	1.08653e-228
AUPRC/III	('ros', 'bioclinicalbert')	('pmsh', 'fasttext')	0
AUPRC/III	('ros', 'bioclinicalbert')	('pmsh', 'svm')	0
AUPRC/III	('ros', 'fasttext')	('hpi', 'bioclinicalbert')	0
AUPRC/III	('ros', 'fasttext')	('meds', 'rf')	6.77148e-152
AUPRC/III	('ros', 'fasttext')	('note', 'rf')	0
AUPRC/III	('ros', 'fasttext')	('pmsh', 'bioclinicalbert')	0
AUPRC/III	('ros', 'fasttext')	('pmsh', 'svm')	0
AUPRC/III	('ros', 'rf')	('hpi', 'bioclinicalbert')	0
AUPRC/III	('ros', 'rf')	('hpi', 'fasttext')	0
AUPRC/III	('ros', 'rf')	('hpi', 'svm')	0
AUPRC/III	('ros', 'svm')	('hpi', 'bioclinicalbert')	1.47323e-25
AUPRC/III	('ros', 'svm')	('hpi', 'fasttext')	0
AUPRC/III	('ros', 'svm')	('meds', 'rf')	0
AUPRC/III	('ros', 'svm')	('note', 'rf')	0
AUPRC/III	('ros', 'svm')	('pmsh', 'bioclinicalbert')	0
AUPRC/III	('ros', 'svm')	('pmsh', 'fasttext')	0
AUPRC/IV-V	('baseline', 'age_meds')	('diagnosis', 'bioclinicalbert')	0
AUPRC/IV-V	('baseline', 'age_meds')	('diagnosis', 'fasttext')	0
AUPRC/IV-V	('baseline', 'age_meds')	('diagnosis', 'rf')	0
AUPRC/IV-V	('baseline', 'age_meds')	('diagnosis', 'svm')	0
AUPRC/IV-V	('baseline', 'age_meds')	('hpi', 'bioclinicalbert')	0
AUPRC/IV-V	('baseline', 'age_meds')	('hpi', 'fasttext')	0
AUPRC/IV-V	('baseline', 'age_meds')	('hpi', 'rf')	0
AUPRC/IV-V	('baseline', 'age_meds')	('hpi', 'svm')	0
AUPRC/IV-V	('baseline', 'age_meds')	('meds', 'bioclinicalbert')	0
AUPRC/IV-V	('baseline', 'age_meds')	('meds', 'fasttext')	0
AUPRC/IV-V	('baseline', 'age_meds')	('meds', 'rf')	0
AUPRC/IV-V	('baseline', 'age_meds')	('meds', 'svm')	0
AUPRC/IV-V	('baseline', 'age_meds')	('note', 'bioclinicalbert')	0
AUPRC/IV-V	('baseline', 'age_meds')	('note', 'fasttext')	0
AUPRC/IV-V	('baseline', 'age_meds')	('note', 'rf')	0
AUPRC/IV-V	('baseline', 'age_meds')	('note', 'svm')	0
AUPRC/IV-V	('baseline', 'age_meds')	('note512', 'bioclinicalbert')	0
AUPRC/IV-V	('baseline', 'age_meds')	('note512', 'rf')	0
AUPRC/IV-V	('baseline', 'age_meds')	('note512', 'svm')	0
AUPRC/IV-V	('baseline', 'age_meds')	('pmsh', 'bioclinicalbert')	0
AUPRC/IV-V	('baseline', 'age_meds')	('pmsh', 'fasttext')	0
AUPRC/IV-V	('baseline', 'age_meds')	('pmsh', 'svm')	0
AUPRC/IV-V	('baseline', 'age_meds')	('procedure', 'bioclinicalbert')	0
AUPRC/IV-V	('baseline', 'age_meds')	('procedure', 'fasttext')	0
AUPRC/IV-V	('baseline', 'age_meds')	('procedure', 'rf')	0
AUPRC/IV-V	('baseline', 'age_meds')	('procedure', 'svm')	0
AUPRC/IV-V	('baseline', 'age_meds')	('ros', 'bioclinicalbert')	0
AUPRC/IV-V	('baseline', 'age_meds')	('ros', 'fasttext')	0
AUPRC/IV-V	('baseline', 'age_meds')	('ros', 'rf')	0
AUPRC/IV-V	('baseline', 'age_meds')	('ros', 'svm')	0
AUPRC/IV-V	('baseline', 'random_classifier')	('diagnosis', 'rf')	0
AUPRC/IV-V	('baseline', 'random_classifier')	('hpi', 'bioclinicalbert')	0
AUPRC/IV-V	('baseline', 'random_classifier')	('hpi', 'fasttext')	0
AUPRC/IV-V	('baseline', 'random_classifier')	('hpi', 'svm')	0
AUPRC/IV-V	('baseline', 'random_classifier')	('meds', 'bioclinicalbert')	0
AUPRC/IV-V	('baseline', 'random_classifier')	('meds', 'fasttext')	0
AUPRC/IV-V	('baseline', 'random_classifier')	('meds', 'rf')	0
AUPRC/IV-V	('baseline', 'random_classifier')	('meds', 'svm')	0
AUPRC/IV-V	('baseline', 'random_classifier')	('note', 'bioclinicalbert')	0
AUPRC/IV-V	('baseline', 'random_classifier')	('note', 'fasttext')	0
AUPRC/IV-V	('baseline', 'random_classifier')	('note', 'rf')	0
AUPRC/IV-V	('baseline', 'random_classifier')	('note', 'svm')	0
AUPRC/IV-V	('baseline', 'random_classifier')	('note512', 'rf')	0
AUPRC/IV-V	('baseline', 'random_classifier')	('pmsh', 'bioclinicalbert')	0
AUPRC/IV-V	('baseline', 'random_classifier')	('pmsh', 'fasttext')	0
AUPRC/IV-V	('baseline', 'random_classifier')	('pmsh', 'svm')	0
AUPRC/IV-V	('baseline', 'random_classifier')	('procedure', 'rf')	0
AUPRC/IV-V	('baseline', 'random_classifier')	('ros', 'bioclinicalbert')	0
AUPRC/IV-V	('baseline', 'random_classifier')	('ros', 'fasttext')	0
AUPRC/IV-V	('baseline', 'random_classifier')	('ros', 'rf')	0
AUPRC/IV-V	('baseline', 'random_classifier')	('ros', 'svm')	0
AUPRC/IV-V	('diagnosis', 'bioclinicalbert')	('baseline', 'random_classifier')	0
AUPRC/IV-V	('diagnosis', 'bioclinicalbert')	('hpi', 'fasttext')	0
AUPRC/IV-V	('diagnosis', 'bioclinicalbert')	('hpi', 'svm')	1.89413e-281
AUPRC/IV-V	('diagnosis', 'bioclinicalbert')	('meds', 'fasttext')	0
AUPRC/IV-V	('diagnosis', 'bioclinicalbert')	('meds', 'rf')	1.39858e-212
AUPRC/IV-V	('diagnosis', 'bioclinicalbert')	('meds', 'svm')	2.3189e-20
AUPRC/IV-V	('diagnosis', 'bioclinicalbert')	('note', 'fasttext')	0
AUPRC/IV-V	('diagnosis', 'bioclinicalbert')	('note', 'rf')	0
AUPRC/IV-V	('diagnosis', 'bioclinicalbert')	('note', 'svm')	0
AUPRC/IV-V	('diagnosis', 'bioclinicalbert')	('note512', 'rf')	1.19709e-248
AUPRC/IV-V	('diagnosis', 'bioclinicalbert')	('pmsh', 'fasttext')	0
AUPRC/IV-V	('diagnosis', 'bioclinicalbert')	('pmsh', 'svm')	0
AUPRC/IV-V	('diagnosis', 'bioclinicalbert')	('procedure', 'rf')	0
AUPRC/IV-V	('diagnosis', 'bioclinicalbert')	('ros', 'fasttext')	0
AUPRC/IV-V	('diagnosis', 'bioclinicalbert')	('ros', 'rf')	0
AUPRC/IV-V	('diagnosis', 'bioclinicalbert')	('ros', 'svm')	0
AUPRC/IV-V	('diagnosis', 'fasttext')	('baseline', 'random_classifier')	0
AUPRC/IV-V	('diagnosis', 'fasttext')	('hpi', 'bioclinicalbert')	0
AUPRC/IV-V	('diagnosis', 'fasttext')	('hpi', 'svm')	0
AUPRC/IV-V	('diagnosis', 'fasttext')	('meds', 'bioclinicalbert')	0
AUPRC/IV-V	('diagnosis', 'fasttext')	('meds', 'rf')	0
AUPRC/IV-V	('diagnosis', 'fasttext')	('meds', 'svm')	0
AUPRC/IV-V	('diagnosis', 'fasttext')	('note', 'bioclinicalbert')	0
AUPRC/IV-V	('diagnosis', 'fasttext')	('note', 'rf')	0
AUPRC/IV-V	('diagnosis', 'fasttext')	('note', 'svm')	0
AUPRC/IV-V	('diagnosis', 'fasttext')	('note512', 'rf')	0
AUPRC/IV-V	('diagnosis', 'fasttext')	('pmsh', 'bioclinicalbert')	0
AUPRC/IV-V	('diagnosis', 'fasttext')	('pmsh', 'svm')	0
AUPRC/IV-V	('diagnosis', 'fasttext')	('procedure', 'rf')	9.29683e-102
AUPRC/IV-V	('diagnosis', 'fasttext')	('ros', 'bioclinicalbert')	1.0944e-41
AUPRC/IV-V	('diagnosis', 'fasttext')	('ros', 'rf')	0
AUPRC/IV-V	('diagnosis', 'fasttext')	('ros', 'svm')	2.32919e-93
AUPRC/IV-V	('diagnosis', 'rf')	('hpi', 'bioclinicalbert')	0
AUPRC/IV-V	('diagnosis', 'rf')	('hpi', 'fasttext')	3.79894e-64
AUPRC/IV-V	('diagnosis', 'rf')	('hpi', 'svm')	0
AUPRC/IV-V	('diagnosis', 'rf')	('note', 'fasttext')	0
AUPRC/IV-V	('diagnosis', 'rf')	('note', 'svm')	0
AUPRC/IV-V	('diagnosis', 'rf')	('pmsh', 'bioclinicalbert')	0
AUPRC/IV-V	('diagnosis', 'rf')	('pmsh', 'fasttext')	0
AUPRC/IV-V	('diagnosis', 'rf')	('pmsh', 'svm')	0
AUPRC/IV-V	('diagnosis', 'rf')	('ros', 'bioclinicalbert')	2.28043e-107
AUPRC/IV-V	('diagnosis', 'rf')	('ros', 'fasttext')	0
AUPRC/IV-V	('diagnosis', 'rf')	('ros', 'svm')	6.24461e-49
AUPRC/IV-V	('diagnosis', 'svm')	('baseline', 'random_classifier')	0
AUPRC/IV-V	('diagnosis', 'svm')	('hpi', 'bioclinicalbert')	0
AUPRC/IV-V	('diagnosis', 'svm')	('hpi', 'fasttext')	0
AUPRC/IV-V	('diagnosis', 'svm')	('meds', 'bioclinicalbert')	0
AUPRC/IV-V	('diagnosis', 'svm')	('meds', 'fasttext')	0
AUPRC/IV-V	('diagnosis', 'svm')	('meds', 'rf')	0
AUPRC/IV-V	('diagnosis', 'svm')	('note', 'bioclinicalbert')	0
AUPRC/IV-V	('diagnosis', 'svm')	('note', 'fasttext')	0
AUPRC/IV-V	('diagnosis', 'svm')	('note', 'rf')	0
AUPRC/IV-V	('diagnosis', 'svm')	('note512', 'rf')	0
AUPRC/IV-V	('diagnosis', 'svm')	('pmsh', 'bioclinicalbert')	0
AUPRC/IV-V	('diagnosis', 'svm')	('pmsh', 'fasttext')	0
AUPRC/IV-V	('diagnosis', 'svm')	('procedure', 'rf')	0
AUPRC/IV-V	('diagnosis', 'svm')	('ros', 'bioclinicalbert')	0
AUPRC/IV-V	('diagnosis', 'svm')	('ros', 'fasttext')	0
AUPRC/IV-V	('diagnosis', 'svm')	('ros', 'rf')	0
AUPRC/IV-V	('hpi', 'rf')	('baseline', 'random_classifier')	0
AUPRC/IV-V	('hpi', 'rf')	('diagnosis', 'bioclinicalbert')	8.0099e-71
AUPRC/IV-V	('hpi', 'rf')	('diagnosis', 'fasttext')	0
AUPRC/IV-V	('hpi', 'rf')	('diagnosis', 'svm')	0
AUPRC/IV-V	('hpi', 'rf')	('meds', 'bioclinicalbert')	5.85275e-120
AUPRC/IV-V	('hpi', 'rf')	('meds', 'fasttext')	3.92848e-294
AUPRC/IV-V	('hpi', 'rf')	('meds', 'svm')	4.67493e-138
AUPRC/IV-V	('hpi', 'rf')	('note', 'bioclinicalbert')	0
AUPRC/IV-V	('hpi', 'rf')	('note', 'fasttext')	0
AUPRC/IV-V	('hpi', 'rf')	('note', 'svm')	0
AUPRC/IV-V	('hpi', 'rf')	('note512', 'bioclinicalbert')	0
AUPRC/IV-V	('hpi', 'rf')	('note512', 'svm')	0
AUPRC/IV-V	('hpi', 'rf')	('pmsh', 'bioclinicalbert')	0
AUPRC/IV-V	('hpi', 'rf')	('pmsh', 'fasttext')	0
AUPRC/IV-V	('hpi', 'rf')	('pmsh', 'svm')	0
AUPRC/IV-V	('hpi', 'rf')	('ros', 'bioclinicalbert')	0
AUPRC/IV-V	('hpi', 'rf')	('ros', 'fasttext')	0
AUPRC/IV-V	('hpi', 'rf')	('ros', 'svm')	0
AUPRC/IV-V	('meds', 'bioclinicalbert')	('diagnosis', 'rf')	0
AUPRC/IV-V	('meds', 'bioclinicalbert')	('hpi', 'fasttext')	0
AUPRC/IV-V	('meds', 'bioclinicalbert')	('hpi', 'svm')	0
AUPRC/IV-V	('meds', 'bioclinicalbert')	('note', 'fasttext')	0
AUPRC/IV-V	('meds', 'bioclinicalbert')	('note', 'rf')	0
AUPRC/IV-V	('meds', 'bioclinicalbert')	('note', 'svm')	0
AUPRC/IV-V	('meds', 'bioclinicalbert')	('pmsh', 'fasttext')	0
AUPRC/IV-V	('meds', 'bioclinicalbert')	('pmsh', 'svm')	0
AUPRC/IV-V	('meds', 'bioclinicalbert')	('procedure', 'rf')	1.65251e-257
AUPRC/IV-V	('meds', 'bioclinicalbert')	('ros', 'fasttext')	0
AUPRC/IV-V	('meds', 'bioclinicalbert')	('ros', 'rf')	0
AUPRC/IV-V	('meds', 'bioclinicalbert')	('ros', 'svm')	0
AUPRC/IV-V	('meds', 'fasttext')	('diagnosis', 'rf')	0
AUPRC/IV-V	('meds', 'fasttext')	('hpi', 'bioclinicalbert')	0
AUPRC/IV-V	('meds', 'fasttext')	('hpi', 'svm')	0
AUPRC/IV-V	('meds', 'fasttext')	('note', 'rf')	0
AUPRC/IV-V	('meds', 'fasttext')	('note', 'svm')	0
AUPRC/IV-V	('meds', 'fasttext')	('pmsh', 'bioclinicalbert')	0
AUPRC/IV-V	('meds', 'fasttext')	('pmsh', 'svm')	0
AUPRC/IV-V	('meds', 'fasttext')	('procedure', 'rf')	3.49822e-34
AUPRC/IV-V	('meds', 'fasttext')	('ros', 'bioclinicalbert')	1.34348e-259
AUPRC/IV-V	('meds', 'fasttext')	('ros', 'rf')	0
AUPRC/IV-V	('meds', 'fasttext')	('ros', 'svm')	4.77047e-282
AUPRC/IV-V	('meds', 'rf')	('hpi', 'bioclinicalbert')	0
AUPRC/IV-V	('meds', 'rf')	('hpi', 'fasttext')	0
AUPRC/IV-V	('meds', 'rf')	('hpi', 'svm')	0
AUPRC/IV-V	('meds', 'svm')	('diagnosis', 'rf')	0
AUPRC/IV-V	('meds', 'svm')	('hpi', 'bioclinicalbert')	0
AUPRC/IV-V	('meds', 'svm')	('hpi', 'fasttext')	0
AUPRC/IV-V	('meds', 'svm')	('note', 'fasttext')	0
AUPRC/IV-V	('meds', 'svm')	('note', 'rf')	0
AUPRC/IV-V	('meds', 'svm')	('pmsh', 'bioclinicalbert')	0
AUPRC/IV-V	('meds', 'svm')	('pmsh', 'fasttext')	0
AUPRC/IV-V	('meds', 'svm')	('procedure', 'rf')	0
AUPRC/IV-V	('meds', 'svm')	('ros', 'bioclinicalbert')	0
AUPRC/IV-V	('meds', 'svm')	('ros', 'fasttext')	0
AUPRC/IV-V	('meds', 'svm')	('ros', 'rf')	0
AUPRC/IV-V	('note', 'bioclinicalbert')	('diagnosis', 'rf')	0
AUPRC/IV-V	('note', 'bioclinicalbert')	('hpi', 'fasttext')	0
AUPRC/IV-V	('note', 'bioclinicalbert')	('hpi', 'svm')	0
AUPRC/IV-V	('note', 'bioclinicalbert')	('meds', 'fasttext')	0
AUPRC/IV-V	('note', 'bioclinicalbert')	('meds', 'rf')	0
AUPRC/IV-V	('note', 'bioclinicalbert')	('meds', 'svm')	0
AUPRC/IV-V	('note', 'bioclinicalbert')	('pmsh', 'fasttext')	0
AUPRC/IV-V	('note', 'bioclinicalbert')	('pmsh', 'svm')	0
AUPRC/IV-V	('note', 'bioclinicalbert')	('procedure', 'rf')	0
AUPRC/IV-V	('note', 'bioclinicalbert')	('ros', 'fasttext')	0
AUPRC/IV-V	('note', 'bioclinicalbert')	('ros', 'rf')	0
AUPRC/IV-V	('note', 'bioclinicalbert')	('ros', 'svm')	0
AUPRC/IV-V	('note', 'fasttext')	('hpi', 'bioclinicalbert')	0
AUPRC/IV-V	('note', 'fasttext')	('hpi', 'svm')	0
AUPRC/IV-V	('note', 'fasttext')	('meds', 'rf')	0
AUPRC/IV-V	('note', 'fasttext')	('pmsh', 'bioclinicalbert')	0
AUPRC/IV-V	('note', 'fasttext')	('pmsh', 'svm')	0
AUPRC/IV-V	('note', 'fasttext')	('ros', 'bioclinicalbert')	0
AUPRC/IV-V	('note', 'fasttext')	('ros', 'rf')	0
AUPRC/IV-V	('note', 'fasttext')	('ros', 'svm')	0
AUPRC/IV-V	('note', 'rf')	('hpi', 'bioclinicalbert')	7.83555e-76
AUPRC/IV-V	('note', 'rf')	('hpi', 'fasttext')	0
AUPRC/IV-V	('note', 'rf')	('hpi', 'svm')	0
AUPRC/IV-V	('note', 'svm')	('hpi', 'bioclinicalbert')	0
AUPRC/IV-V	('note', 'svm')	('hpi', 'fasttext')	0
AUPRC/IV-V	('note', 'svm')	('meds', 'rf')	0
AUPRC/IV-V	('note', 'svm')	('pmsh', 'bioclinicalbert')	0
AUPRC/IV-V	('note', 'svm')	('pmsh', 'fasttext')	0
AUPRC/IV-V	('note', 'svm')	('ros', 'bioclinicalbert')	0
AUPRC/IV-V	('note', 'svm')	('ros', 'fasttext')	0
AUPRC/IV-V	('note', 'svm')	('ros', 'rf')	0
AUPRC/IV-V	('note512', 'bioclinicalbert')	('baseline', 'random_classifier')	0
AUPRC/IV-V	('note512', 'bioclinicalbert')	('diagnosis', 'fasttext')	0
AUPRC/IV-V	('note512', 'bioclinicalbert')	('diagnosis', 'rf')	0
AUPRC/IV-V	('note512', 'bioclinicalbert')	('diagnosis', 'svm')	0
AUPRC/IV-V	('note512', 'bioclinicalbert')	('hpi', 'fasttext')	0
AUPRC/IV-V	('note512', 'bioclinicalbert')	('hpi', 'svm')	0
AUPRC/IV-V	('note512', 'bioclinicalbert')	('meds', 'fasttext')	0
AUPRC/IV-V	('note512', 'bioclinicalbert')	('meds', 'rf')	0
AUPRC/IV-V	('note512', 'bioclinicalbert')	('meds', 'svm')	0
AUPRC/IV-V	('note512', 'bioclinicalbert')	('note', 'fasttext')	0
AUPRC/IV-V	('note512', 'bioclinicalbert')	('note', 'rf')	0
AUPRC/IV-V	('note512', 'bioclinicalbert')	('note', 'svm')	0
AUPRC/IV-V	('note512', 'bioclinicalbert')	('pmsh', 'fasttext')	0
AUPRC/IV-V	('note512', 'bioclinicalbert')	('pmsh', 'svm')	0
AUPRC/IV-V	('note512', 'bioclinicalbert')	('procedure', 'rf')	0
AUPRC/IV-V	('note512', 'bioclinicalbert')	('ros', 'fasttext')	0
AUPRC/IV-V	('note512', 'bioclinicalbert')	('ros', 'rf')	0
AUPRC/IV-V	('note512', 'bioclinicalbert')	('ros', 'svm')	0
AUPRC/IV-V	('note512', 'fasttext')	('baseline', 'age_meds')	0
AUPRC/IV-V	('note512', 'fasttext')	('baseline', 'random_classifier')	0
AUPRC/IV-V	('note512', 'fasttext')	('diagnosis', 'bioclinicalbert')	0
AUPRC/IV-V	('note512', 'fasttext')	('diagnosis', 'rf')	0
AUPRC/IV-V	('note512', 'fasttext')	('diagnosis', 'svm')	0
AUPRC/IV-V	('note512', 'fasttext')	('hpi', 'bioclinicalbert')	0
AUPRC/IV-V	('note512', 'fasttext')	('hpi', 'rf')	0
AUPRC/IV-V	('note512', 'fasttext')	('hpi', 'svm')	0
AUPRC/IV-V	('note512', 'fasttext')	('meds', 'bioclinicalbert')	0
AUPRC/IV-V	('note512', 'fasttext')	('meds', 'rf')	0
AUPRC/IV-V	('note512', 'fasttext')	('meds', 'svm')	0
AUPRC/IV-V	('note512', 'fasttext')	('note', 'bioclinicalbert')	0
AUPRC/IV-V	('note512', 'fasttext')	('note', 'rf')	0
AUPRC/IV-V	('note512', 'fasttext')	('note', 'svm')	0
AUPRC/IV-V	('note512', 'fasttext')	('pmsh', 'bioclinicalbert')	0
AUPRC/IV-V	('note512', 'fasttext')	('pmsh', 'svm')	0
AUPRC/IV-V	('note512', 'fasttext')	('procedure', 'bioclinicalbert')	0
AUPRC/IV-V	('note512', 'fasttext')	('procedure', 'rf')	0
AUPRC/IV-V	('note512', 'fasttext')	('procedure', 'svm')	0
AUPRC/IV-V	('note512', 'fasttext')	('ros', 'bioclinicalbert')	0
AUPRC/IV-V	('note512', 'fasttext')	('ros', 'rf')	0
AUPRC/IV-V	('note512', 'fasttext')	('ros', 'svm')	0
AUPRC/IV-V	('note512', 'rf')	('hpi', 'bioclinicalbert')	0
AUPRC/IV-V	('note512', 'rf')	('hpi', 'fasttext')	0
AUPRC/IV-V	('note512', 'rf')	('hpi', 'svm')	0
AUPRC/IV-V	('note512', 'rf')	('meds', 'bioclinicalbert')	2.11808e-05
AUPRC/IV-V	('note512', 'rf')	('meds', 'fasttext')	1.70659e-153
AUPRC/IV-V	('note512', 'rf')	('meds', 'svm')	1.08073e-285
AUPRC/IV-V	('note512', 'rf')	('note', 'bioclinicalbert')	0
AUPRC/IV-V	('note512', 'rf')	('note', 'fasttext')	0
AUPRC/IV-V	('note512', 'rf')	('note', 'svm')	0
AUPRC/IV-V	('note512', 'rf')	('pmsh', 'bioclinicalbert')	0
AUPRC/IV-V	('note512', 'rf')	('pmsh', 'fasttext')	0
AUPRC/IV-V	('note512', 'rf')	('pmsh', 'svm')	0
AUPRC/IV-V	('note512', 'rf')	('ros', 'bioclinicalbert')	0
AUPRC/IV-V	('note512', 'rf')	('ros', 'fasttext')	0
AUPRC/IV-V	('note512', 'rf')	('ros', 'svm')	0
AUPRC/IV-V	('note512', 'svm')	('baseline', 'random_classifier')	0
AUPRC/IV-V	('note512', 'svm')	('diagnosis', 'bioclinicalbert')	0
AUPRC/IV-V	('note512', 'svm')	('diagnosis', 'fasttext')	0
AUPRC/IV-V	('note512', 'svm')	('diagnosis', 'rf')	0
AUPRC/IV-V	('note512', 'svm')	('hpi', 'bioclinicalbert')	0
AUPRC/IV-V	('note512', 'svm')	('hpi', 'fasttext')	0
AUPRC/IV-V	('note512', 'svm')	('meds', 'bioclinicalbert')	0
AUPRC/IV-V	('note512', 'svm')	('meds', 'fasttext')	0
AUPRC/IV-V	('note512', 'svm')	('meds', 'rf')	0
AUPRC/IV-V	('note512', 'svm')	('note', 'bioclinicalbert')	0
AUPRC/IV-V	('note512', 'svm')	('note', 'fasttext')	0
AUPRC/IV-V	('note512', 'svm')	('note', 'rf')	0
AUPRC/IV-V	('note512', 'svm')	('pmsh', 'bioclinicalbert')	0
AUPRC/IV-V	('note512', 'svm')	('pmsh', 'fasttext')	0
AUPRC/IV-V	('note512', 'svm')	('procedure', 'rf')	0
AUPRC/IV-V	('note512', 'svm')	('ros', 'bioclinicalbert')	0
AUPRC/IV-V	('note512', 'svm')	('ros', 'fasttext')	0
AUPRC/IV-V	('note512', 'svm')	('ros', 'rf')	0
AUPRC/IV-V	('pmsh', 'bioclinicalbert')	('hpi', 'fasttext')	0
AUPRC/IV-V	('pmsh', 'bioclinicalbert')	('hpi', 'svm')	0
AUPRC/IV-V	('pmsh', 'bioclinicalbert')	('meds', 'rf')	0
AUPRC/IV-V	('pmsh', 'bioclinicalbert')	('note', 'rf')	0
AUPRC/IV-V	('pmsh', 'bioclinicalbert')	('ros', 'rf')	0
AUPRC/IV-V	('pmsh', 'fasttext')	('hpi', 'bioclinicalbert')	0
AUPRC/IV-V	('pmsh', 'fasttext')	('hpi', 'svm')	0
AUPRC/IV-V	('pmsh', 'fasttext')	('meds', 'rf')	0
AUPRC/IV-V	('pmsh', 'fasttext')	('note', 'rf')	0
AUPRC/IV-V	('pmsh', 'fasttext')	('ros', 'rf')	0
AUPRC/IV-V	('pmsh', 'rf')	('baseline', 'age_meds')	2.04886e-301
AUPRC/IV-V	('pmsh', 'rf')	('baseline', 'random_classifier')	0
AUPRC/IV-V	('pmsh', 'rf')	('diagnosis', 'bioclinicalbert')	0
AUPRC/IV-V	('pmsh', 'rf')	('diagnosis', 'fasttext')	0
AUPRC/IV-V	('pmsh', 'rf')	('diagnosis', 'svm')	0
AUPRC/IV-V	('pmsh', 'rf')	('hpi', 'bioclinicalbert')	0
AUPRC/IV-V	('pmsh', 'rf')	('hpi', 'fasttext')	0
AUPRC/IV-V	('pmsh', 'rf')	('hpi', 'svm')	0
AUPRC/IV-V	('pmsh', 'rf')	('meds', 'bioclinicalbert')	0
AUPRC/IV-V	('pmsh', 'rf')	('meds', 'fasttext')	0
AUPRC/IV-V	('pmsh', 'rf')	('meds', 'svm')	0
AUPRC/IV-V	('pmsh', 'rf')	('note', 'bioclinicalbert')	0
AUPRC/IV-V	('pmsh', 'rf')	('note', 'fasttext')	0
AUPRC/IV-V	('pmsh', 'rf')	('note', 'svm')	0
AUPRC/IV-V	('pmsh', 'rf')	('note512', 'bioclinicalbert')	0
AUPRC/IV-V	('pmsh', 'rf')	('note512', 'fasttext')	0
AUPRC/IV-V	('pmsh', 'rf')	('note512', 'svm')	0
AUPRC/IV-V	('pmsh', 'rf')	('procedure', 'bioclinicalbert')	0
AUPRC/IV-V	('pmsh', 'rf')	('procedure', 'fasttext')	0
AUPRC/IV-V	('pmsh', 'rf')	('procedure', 'svm')	0
AUPRC/IV-V	('pmsh', 'rf')	('ros', 'bioclinicalbert')	0
AUPRC/IV-V	('pmsh', 'rf')	('ros', 'fasttext')	0
AUPRC/IV-V	('pmsh', 'rf')	('ros', 'svm')	0
AUPRC/IV-V	('pmsh', 'svm')	('hpi', 'bioclinicalbert')	0
AUPRC/IV-V	('pmsh', 'svm')	('hpi', 'fasttext')	0
AUPRC/IV-V	('pmsh', 'svm')	('meds', 'rf')	0
AUPRC/IV-V	('pmsh', 'svm')	('note', 'rf')	0
AUPRC/IV-V	('pmsh', 'svm')	('ros', 'rf')	0
AUPRC/IV-V	('procedure', 'bioclinicalbert')	('baseline', 'random_classifier')	0
AUPRC/IV-V	('procedure', 'bioclinicalbert')	('diagnosis', 'fasttext')	0
AUPRC/IV-V	('procedure', 'bioclinicalbert')	('diagnosis', 'rf')	0
AUPRC/IV-V	('procedure', 'bioclinicalbert')	('diagnosis', 'svm')	0
AUPRC/IV-V	('procedure', 'bioclinicalbert')	('hpi', 'fasttext')	0
AUPRC/IV-V	('procedure', 'bioclinicalbert')	('hpi', 'rf')	2.60513e-126
AUPRC/IV-V	('procedure', 'bioclinicalbert')	('hpi', 'svm')	1.53831e-253
AUPRC/IV-V	('procedure', 'bioclinicalbert')	('meds', 'fasttext')	0
AUPRC/IV-V	('procedure', 'bioclinicalbert')	('meds', 'rf')	1.52881e-251
AUPRC/IV-V	('procedure', 'bioclinicalbert')	('note', 'fasttext')	0
AUPRC/IV-V	('procedure', 'bioclinicalbert')	('note', 'rf')	0
AUPRC/IV-V	('procedure', 'bioclinicalbert')	('note', 'svm')	0
AUPRC/IV-V	('procedure', 'bioclinicalbert')	('note512', 'rf')	1.74977e-277
AUPRC/IV-V	('procedure', 'bioclinicalbert')	('note512', 'svm')	0
AUPRC/IV-V	('procedure', 'bioclinicalbert')	('pmsh', 'fasttext')	0
AUPRC/IV-V	('procedure', 'bioclinicalbert')	('pmsh', 'svm')	0
AUPRC/IV-V	('procedure', 'bioclinicalbert')	('ros', 'fasttext')	0
AUPRC/IV-V	('procedure', 'bioclinicalbert')	('ros', 'rf')	0
AUPRC/IV-V	('procedure', 'bioclinicalbert')	('ros', 'svm')	0
AUPRC/IV-V	('procedure', 'fasttext')	('baseline', 'random_classifier')	0
AUPRC/IV-V	('procedure', 'fasttext')	('diagnosis', 'bioclinicalbert')	1.8184e-218
AUPRC/IV-V	('procedure', 'fasttext')	('diagnosis', 'rf')	0
AUPRC/IV-V	('procedure', 'fasttext')	('diagnosis', 'svm')	0
AUPRC/IV-V	('procedure', 'fasttext')	('hpi', 'bioclinicalbert')	0
AUPRC/IV-V	('procedure', 'fasttext')	('hpi', 'rf')	9.31174e-97
AUPRC/IV-V	('procedure', 'fasttext')	('hpi', 'svm')	0
AUPRC/IV-V	('procedure', 'fasttext')	('meds', 'svm')	1.30535e-265
AUPRC/IV-V	('procedure', 'fasttext')	('note', 'bioclinicalbert')	0
AUPRC/IV-V	('procedure', 'fasttext')	('note', 'rf')	0
AUPRC/IV-V	('procedure', 'fasttext')	('note', 'svm')	0
AUPRC/IV-V	('procedure', 'fasttext')	('note512', 'bioclinicalbert')	0
AUPRC/IV-V	('procedure', 'fasttext')	('note512', 'rf')	6.41091e-11
AUPRC/IV-V	('procedure', 'fasttext')	('note512', 'svm')	0
AUPRC/IV-V	('procedure', 'fasttext')	('pmsh', 'bioclinicalbert')	0
AUPRC/IV-V	('procedure', 'fasttext')	('pmsh', 'svm')	0
AUPRC/IV-V	('procedure', 'fasttext')	('ros', 'bioclinicalbert')	0
AUPRC/IV-V	('procedure', 'fasttext')	('ros', 'rf')	0
AUPRC/IV-V	('procedure', 'fasttext')	('ros', 'svm')	0
AUPRC/IV-V	('procedure', 'rf')	('hpi', 'bioclinicalbert')	0
AUPRC/IV-V	('procedure', 'rf')	('hpi', 'fasttext')	3.51698e-230
AUPRC/IV-V	('procedure', 'rf')	('hpi', 'svm')	0
AUPRC/IV-V	('procedure', 'rf')	('note', 'fasttext')	0
AUPRC/IV-V	('procedure', 'rf')	('note', 'svm')	0
AUPRC/IV-V	('procedure', 'rf')	('pmsh', 'bioclinicalbert')	0
AUPRC/IV-V	('procedure', 'rf')	('pmsh', 'fasttext')	0
AUPRC/IV-V	('procedure', 'rf')	('pmsh', 'svm')	0
AUPRC/IV-V	('procedure', 'rf')	('ros', 'bioclinicalbert')	3.89427e-197
AUPRC/IV-V	('procedure', 'rf')	('ros', 'fasttext')	0
AUPRC/IV-V	('procedure', 'rf')	('ros', 'svm')	1.16187e-236
AUPRC/IV-V	('procedure', 'svm')	('baseline', 'random_classifier')	0
AUPRC/IV-V	('procedure', 'svm')	('diagnosis', 'bioclinicalbert')	0
AUPRC/IV-V	('procedure', 'svm')	('diagnosis', 'fasttext')	2.24327e-67
AUPRC/IV-V	('procedure', 'svm')	('diagnosis', 'rf')	2.04773e-74
AUPRC/IV-V	('procedure', 'svm')	('hpi', 'bioclinicalbert')	0
AUPRC/IV-V	('procedure', 'svm')	('hpi', 'rf')	0
AUPRC/IV-V	('procedure', 'svm')	('meds', 'bioclinicalbert')	0
AUPRC/IV-V	('procedure', 'svm')	('meds', 'fasttext')	2.44828e-271
AUPRC/IV-V	('procedure', 'svm')	('meds', 'rf')	0
AUPRC/IV-V	('procedure', 'svm')	('note', 'bioclinicalbert')	0
AUPRC/IV-V	('procedure', 'svm')	('note', 'fasttext')	0
AUPRC/IV-V	('procedure', 'svm')	('note', 'rf')	0
AUPRC/IV-V	('procedure', 'svm')	('note512', 'bioclinicalbert')	0
AUPRC/IV-V	('procedure', 'svm')	('note512', 'rf')	0
AUPRC/IV-V	('procedure', 'svm')	('pmsh', 'bioclinicalbert')	0
AUPRC/IV-V	('procedure', 'svm')	('pmsh', 'fasttext')	0
AUPRC/IV-V	('procedure', 'svm')	('ros', 'bioclinicalbert')	3.11369e-06
AUPRC/IV-V	('procedure', 'svm')	('ros', 'fasttext')	0
AUPRC/IV-V	('procedure', 'svm')	('ros', 'rf')	0
AUPRC/IV-V	('ros', 'bioclinicalbert')	('hpi', 'fasttext')	2.83099e-10
AUPRC/IV-V	('ros', 'bioclinicalbert')	('hpi', 'svm')	0
AUPRC/IV-V	('ros', 'bioclinicalbert')	('meds', 'rf')	0
AUPRC/IV-V	('ros', 'bioclinicalbert')	('note', 'rf')	0
AUPRC/IV-V	('ros', 'bioclinicalbert')	('pmsh', 'fasttext')	0
AUPRC/IV-V	('ros', 'bioclinicalbert')	('pmsh', 'svm')	0
AUPRC/IV-V	('ros', 'fasttext')	('hpi', 'bioclinicalbert')	0
AUPRC/IV-V	('ros', 'fasttext')	('hpi', 'svm')	0
AUPRC/IV-V	('ros', 'fasttext')	('meds', 'rf')	0
AUPRC/IV-V	('ros', 'fasttext')	('note', 'rf')	0
AUPRC/IV-V	('ros', 'fasttext')	('pmsh', 'bioclinicalbert')	0
AUPRC/IV-V	('ros', 'fasttext')	('pmsh', 'svm')	0
AUPRC/IV-V	('ros', 'rf')	('hpi', 'bioclinicalbert')	0
AUPRC/IV-V	('ros', 'rf')	('hpi', 'fasttext')	0
AUPRC/IV-V	('ros', 'rf')	('hpi', 'svm')	0
AUPRC/IV-V	('ros', 'svm')	('hpi', 'bioclinicalbert')	0
AUPRC/IV-V	('ros', 'svm')	('meds', 'rf')	0
AUPRC/IV-V	('ros', 'svm')	('note', 'rf')	0
AUPRC/IV-V	('ros', 'svm')	('pmsh', 'bioclinicalbert')	0
AUPRC/IV-V	('ros', 'svm')	('pmsh', 'fasttext')	0
AUPRC/Macro	('baseline', 'age_meds')	('diagnosis', 'bioclinicalbert')	0
AUPRC/Macro	('baseline', 'age_meds')	('diagnosis', 'fasttext')	0
AUPRC/Macro	('baseline', 'age_meds')	('diagnosis', 'rf')	0
AUPRC/Macro	('baseline', 'age_meds')	('diagnosis', 'svm')	0
AUPRC/Macro	('baseline', 'age_meds')	('hpi', 'bioclinicalbert')	0
AUPRC/Macro	('baseline', 'age_meds')	('hpi', 'fasttext')	0
AUPRC/Macro	('baseline', 'age_meds')	('hpi', 'rf')	0
AUPRC/Macro	('baseline', 'age_meds')	('hpi', 'svm')	0
AUPRC/Macro	('baseline', 'age_meds')	('meds', 'bioclinicalbert')	0
AUPRC/Macro	('baseline', 'age_meds')	('meds', 'fasttext')	0
AUPRC/Macro	('baseline', 'age_meds')	('meds', 'rf')	0
AUPRC/Macro	('baseline', 'age_meds')	('meds', 'svm')	0
AUPRC/Macro	('baseline', 'age_meds')	('note', 'bioclinicalbert')	0
AUPRC/Macro	('baseline', 'age_meds')	('note', 'fasttext')	0
AUPRC/Macro	('baseline', 'age_meds')	('note', 'rf')	0
AUPRC/Macro	('baseline', 'age_meds')	('note', 'svm')	0
AUPRC/Macro	('baseline', 'age_meds')	('note512', 'bioclinicalbert')	0
AUPRC/Macro	('baseline', 'age_meds')	('note512', 'rf')	0
AUPRC/Macro	('baseline', 'age_meds')	('note512', 'svm')	0
AUPRC/Macro	('baseline', 'age_meds')	('pmsh', 'bioclinicalbert')	0
AUPRC/Macro	('baseline', 'age_meds')	('pmsh', 'fasttext')	4.37892e-298
AUPRC/Macro	('baseline', 'age_meds')	('pmsh', 'svm')	1.69999e-230
AUPRC/Macro	('baseline', 'age_meds')	('procedure', 'bioclinicalbert')	0
AUPRC/Macro	('baseline', 'age_meds')	('procedure', 'fasttext')	0
AUPRC/Macro	('baseline', 'age_meds')	('procedure', 'rf')	0
AUPRC/Macro	('baseline', 'age_meds')	('procedure', 'svm')	0
AUPRC/Macro	('baseline', 'age_meds')	('ros', 'bioclinicalbert')	0
AUPRC/Macro	('baseline', 'age_meds')	('ros', 'fasttext')	0
AUPRC/Macro	('baseline', 'age_meds')	('ros', 'rf')	0
AUPRC/Macro	('baseline', 'age_meds')	('ros', 'svm')	0
AUPRC/Macro	('baseline', 'random_classifier')	('diagnosis', 'rf')	0
AUPRC/Macro	('baseline', 'random_classifier')	('hpi', 'bioclinicalbert')	0
AUPRC/Macro	('baseline', 'random_classifier')	('hpi', 'fasttext')	0
AUPRC/Macro	('baseline', 'random_classifier')	('hpi', 'svm')	0
AUPRC/Macro	('baseline', 'random_classifier')	('meds', 'bioclinicalbert')	0
AUPRC/Macro	('baseline', 'random_classifier')	('meds', 'fasttext')	0
AUPRC/Macro	('baseline', 'random_classifier')	('meds', 'rf')	0
AUPRC/Macro	('baseline', 'random_classifier')	('meds', 'svm')	0
AUPRC/Macro	('baseline', 'random_classifier')	('note', 'bioclinicalbert')	0
AUPRC/Macro	('baseline', 'random_classifier')	('note', 'fasttext')	0
AUPRC/Macro	('baseline', 'random_classifier')	('note', 'rf')	0
AUPRC/Macro	('baseline', 'random_classifier')	('note', 'svm')	0
AUPRC/Macro	('baseline', 'random_classifier')	('note512', 'rf')	0
AUPRC/Macro	('baseline', 'random_classifier')	('pmsh', 'bioclinicalbert')	0
AUPRC/Macro	('baseline', 'random_classifier')	('pmsh', 'fasttext')	0
AUPRC/Macro	('baseline', 'random_classifier')	('pmsh', 'svm')	0
AUPRC/Macro	('baseline', 'random_classifier')	('procedure', 'rf')	0
AUPRC/Macro	('baseline', 'random_classifier')	('ros', 'bioclinicalbert')	0
AUPRC/Macro	('baseline', 'random_classifier')	('ros', 'fasttext')	0
AUPRC/Macro	('baseline', 'random_classifier')	('ros', 'rf')	0
AUPRC/Macro	('baseline', 'random_classifier')	('ros', 'svm')	0
AUPRC/Macro	('diagnosis', 'bioclinicalbert')	('baseline', 'random_classifier')	0
AUPRC/Macro	('diagnosis', 'bioclinicalbert')	('hpi', 'fasttext')	0
AUPRC/Macro	('diagnosis', 'bioclinicalbert')	('hpi', 'svm')	0
AUPRC/Macro	('diagnosis', 'bioclinicalbert')	('meds', 'fasttext')	0
AUPRC/Macro	('diagnosis', 'bioclinicalbert')	('meds', 'rf')	2.10413e-148
AUPRC/Macro	('diagnosis', 'bioclinicalbert')	('meds', 'svm')	1.52301e-213
AUPRC/Macro	('diagnosis', 'bioclinicalbert')	('note', 'fasttext')	0
AUPRC/Macro	('diagnosis', 'bioclinicalbert')	('note', 'rf')	0
AUPRC/Macro	('diagnosis', 'bioclinicalbert')	('note', 'svm')	0
AUPRC/Macro	('diagnosis', 'bioclinicalbert')	('note512', 'rf')	0
AUPRC/Macro	('diagnosis', 'bioclinicalbert')	('pmsh', 'fasttext')	0
AUPRC/Macro	('diagnosis', 'bioclinicalbert')	('pmsh', 'svm')	0
AUPRC/Macro	('diagnosis', 'bioclinicalbert')	('procedure', 'rf')	0
AUPRC/Macro	('diagnosis', 'bioclinicalbert')	('ros', 'fasttext')	0
AUPRC/Macro	('diagnosis', 'bioclinicalbert')	('ros', 'rf')	4.48002e-133
AUPRC/Macro	('diagnosis', 'bioclinicalbert')	('ros', 'svm')	0
AUPRC/Macro	('diagnosis', 'fasttext')	('baseline', 'random_classifier')	0
AUPRC/Macro	('diagnosis', 'fasttext')	('hpi', 'bioclinicalbert')	0
AUPRC/Macro	('diagnosis', 'fasttext')	('hpi', 'svm')	0
AUPRC/Macro	('diagnosis', 'fasttext')	('meds', 'bioclinicalbert')	0
AUPRC/Macro	('diagnosis', 'fasttext')	('meds', 'rf')	0
AUPRC/Macro	('diagnosis', 'fasttext')	('meds', 'svm')	0
AUPRC/Macro	('diagnosis', 'fasttext')	('note', 'bioclinicalbert')	0
AUPRC/Macro	('diagnosis', 'fasttext')	('note', 'rf')	0
AUPRC/Macro	('diagnosis', 'fasttext')	('note', 'svm')	0
AUPRC/Macro	('diagnosis', 'fasttext')	('note512', 'rf')	0
AUPRC/Macro	('diagnosis', 'fasttext')	('pmsh', 'bioclinicalbert')	0
AUPRC/Macro	('diagnosis', 'fasttext')	('pmsh', 'svm')	0
AUPRC/Macro	('diagnosis', 'fasttext')	('procedure', 'rf')	0
AUPRC/Macro	('diagnosis', 'fasttext')	('ros', 'bioclinicalbert')	0
AUPRC/Macro	('diagnosis', 'fasttext')	('ros', 'rf')	0
AUPRC/Macro	('diagnosis', 'fasttext')	('ros', 'svm')	0
AUPRC/Macro	('diagnosis', 'rf')	('hpi', 'bioclinicalbert')	0
AUPRC/Macro	('diagnosis', 'rf')	('hpi', 'fasttext')	0
AUPRC/Macro	('diagnosis', 'rf')	('hpi', 'svm')	0
AUPRC/Macro	('diagnosis', 'rf')	('note', 'fasttext')	0
AUPRC/Macro	('diagnosis', 'rf')	('note', 'svm')	0
AUPRC/Macro	('diagnosis', 'rf')	('pmsh', 'bioclinicalbert')	0
AUPRC/Macro	('diagnosis', 'rf')	('pmsh', 'fasttext')	0
AUPRC/Macro	('diagnosis', 'rf')	('pmsh', 'svm')	0
AUPRC/Macro	('diagnosis', 'rf')	('ros', 'bioclinicalbert')	0
AUPRC/Macro	('diagnosis', 'rf')	('ros', 'fasttext')	0
AUPRC/Macro	('diagnosis', 'rf')	('ros', 'svm')	0
AUPRC/Macro	('diagnosis', 'svm')	('baseline', 'random_classifier')	0
AUPRC/Macro	('diagnosis', 'svm')	('hpi', 'bioclinicalbert')	0
AUPRC/Macro	('diagnosis', 'svm')	('hpi', 'fasttext')	0
AUPRC/Macro	('diagnosis', 'svm')	('meds', 'bioclinicalbert')	0
AUPRC/Macro	('diagnosis', 'svm')	('meds', 'fasttext')	0
AUPRC/Macro	('diagnosis', 'svm')	('meds', 'rf')	0
AUPRC/Macro	('diagnosis', 'svm')	('note', 'bioclinicalbert')	0
AUPRC/Macro	('diagnosis', 'svm')	('note', 'fasttext')	0
AUPRC/Macro	('diagnosis', 'svm')	('note', 'rf')	0
AUPRC/Macro	('diagnosis', 'svm')	('note512', 'rf')	0
AUPRC/Macro	('diagnosis', 'svm')	('pmsh', 'bioclinicalbert')	4.68346e-134
AUPRC/Macro	('diagnosis', 'svm')	('pmsh', 'fasttext')	0
AUPRC/Macro	('diagnosis', 'svm')	('procedure', 'rf')	0
AUPRC/Macro	('diagnosis', 'svm')	('ros', 'bioclinicalbert')	0
AUPRC/Macro	('diagnosis', 'svm')	('ros', 'fasttext')	0
AUPRC/Macro	('diagnosis', 'svm')	('ros', 'rf')	0
AUPRC/Macro	('hpi', 'rf')	('baseline', 'random_classifier')	0
AUPRC/Macro	('hpi', 'rf')	('diagnosis', 'bioclinicalbert')	0
AUPRC/Macro	('hpi', 'rf')	('diagnosis', 'fasttext')	0
AUPRC/Macro	('hpi', 'rf')	('diagnosis', 'svm')	0
AUPRC/Macro	('hpi', 'rf')	('meds', 'bioclinicalbert')	0
AUPRC/Macro	('hpi', 'rf')	('meds', 'fasttext')	0
AUPRC/Macro	('hpi', 'rf')	('meds', 'svm')	0
AUPRC/Macro	('hpi', 'rf')	('note', 'bioclinicalbert')	0
AUPRC/Macro	('hpi', 'rf')	('note', 'fasttext')	0
AUPRC/Macro	('hpi', 'rf')	('note', 'svm')	0
AUPRC/Macro	('hpi', 'rf')	('note512', 'bioclinicalbert')	0
AUPRC/Macro	('hpi', 'rf')	('note512', 'svm')	0
AUPRC/Macro	('hpi', 'rf')	('pmsh', 'bioclinicalbert')	0
AUPRC/Macro	('hpi', 'rf')	('pmsh', 'fasttext')	0
AUPRC/Macro	('hpi', 'rf')	('pmsh', 'svm')	0
AUPRC/Macro	('hpi', 'rf')	('ros', 'bioclinicalbert')	0
AUPRC/Macro	('hpi', 'rf')	('ros', 'fasttext')	5.33094e-144
AUPRC/Macro	('hpi', 'rf')	('ros', 'svm')	9.17346e-248
AUPRC/Macro	('meds', 'bioclinicalbert')	('diagnosis', 'rf')	0
AUPRC/Macro	('meds', 'bioclinicalbert')	('hpi', 'fasttext')	0
AUPRC/Macro	('meds', 'bioclinicalbert')	('hpi', 'svm')	0
AUPRC/Macro	('meds', 'bioclinicalbert')	('note', 'fasttext')	0
AUPRC/Macro	('meds', 'bioclinicalbert')	('note', 'rf')	0
AUPRC/Macro	('meds', 'bioclinicalbert')	('note', 'svm')	0
AUPRC/Macro	('meds', 'bioclinicalbert')	('pmsh', 'fasttext')	0
AUPRC/Macro	('meds', 'bioclinicalbert')	('pmsh', 'svm')	0
AUPRC/Macro	('meds', 'bioclinicalbert')	('procedure', 'rf')	0
AUPRC/Macro	('meds', 'bioclinicalbert')	('ros', 'fasttext')	0
AUPRC/Macro	('meds', 'bioclinicalbert')	('ros', 'rf')	0
AUPRC/Macro	('meds', 'bioclinicalbert')	('ros', 'svm')	0
AUPRC/Macro	('meds', 'fasttext')	('diagnosis', 'rf')	0
AUPRC/Macro	('meds', 'fasttext')	('hpi', 'bioclinicalbert')	0
AUPRC/Macro	('meds', 'fasttext')	('hpi', 'svm')	0
AUPRC/Macro	('meds', 'fasttext')	('note', 'rf')	0
AUPRC/Macro	('meds', 'fasttext')	('note', 'svm')	0
AUPRC/Macro	('meds', 'fasttext')	('pmsh', 'bioclinicalbert')	0
AUPRC/Macro	('meds', 'fasttext')	('pmsh', 'svm')	0
AUPRC/Macro	('meds', 'fasttext')	('procedure', 'rf')	0
AUPRC/Macro	('meds', 'fasttext')	('ros', 'bioclinicalbert')	0
AUPRC/Macro	('meds', 'fasttext')	('ros', 'rf')	0
AUPRC/Macro	('meds', 'fasttext')	('ros', 'svm')	0
AUPRC/Macro	('meds', 'rf')	('hpi', 'bioclinicalbert')	0
AUPRC/Macro	('meds', 'rf')	('hpi', 'fasttext')	0
AUPRC/Macro	('meds', 'rf')	('hpi', 'svm')	0
AUPRC/Macro	('meds', 'svm')	('diagnosis', 'rf')	0
AUPRC/Macro	('meds', 'svm')	('hpi', 'bioclinicalbert')	0
AUPRC/Macro	('meds', 'svm')	('hpi', 'fasttext')	0
AUPRC/Macro	('meds', 'svm')	('note', 'fasttext')	0
AUPRC/Macro	('meds', 'svm')	('note', 'rf')	0
AUPRC/Macro	('meds', 'svm')	('pmsh', 'bioclinicalbert')	0
AUPRC/Macro	('meds', 'svm')	('pmsh', 'fasttext')	0
AUPRC/Macro	('meds', 'svm')	('procedure', 'rf')	0
AUPRC/Macro	('meds', 'svm')	('ros', 'bioclinicalbert')	0
AUPRC/Macro	('meds', 'svm')	('ros', 'fasttext')	0
AUPRC/Macro	('meds', 'svm')	('ros', 'rf')	0
AUPRC/Macro	('note', 'bioclinicalbert')	('diagnosis', 'rf')	0
AUPRC/Macro	('note', 'bioclinicalbert')	('hpi', 'fasttext')	0
AUPRC/Macro	('note', 'bioclinicalbert')	('hpi', 'svm')	0
AUPRC/Macro	('note', 'bioclinicalbert')	('meds', 'fasttext')	0
AUPRC/Macro	('note', 'bioclinicalbert')	('meds', 'rf')	0
AUPRC/Macro	('note', 'bioclinicalbert')	('meds', 'svm')	0
AUPRC/Macro	('note', 'bioclinicalbert')	('pmsh', 'fasttext')	0
AUPRC/Macro	('note', 'bioclinicalbert')	('pmsh', 'svm')	0
AUPRC/Macro	('note', 'bioclinicalbert')	('procedure', 'rf')	0
AUPRC/Macro	('note', 'bioclinicalbert')	('ros', 'fasttext')	0
AUPRC/Macro	('note', 'bioclinicalbert')	('ros', 'rf')	0
AUPRC/Macro	('note', 'bioclinicalbert')	('ros', 'svm')	0
AUPRC/Macro	('note', 'fasttext')	('hpi', 'bioclinicalbert')	0
AUPRC/Macro	('note', 'fasttext')	('hpi', 'svm')	0
AUPRC/Macro	('note', 'fasttext')	('meds', 'rf')	0
AUPRC/Macro	('note', 'fasttext')	('pmsh', 'bioclinicalbert')	0
AUPRC/Macro	('note', 'fasttext')	('pmsh', 'svm')	0
AUPRC/Macro	('note', 'fasttext')	('ros', 'bioclinicalbert')	0
AUPRC/Macro	('note', 'fasttext')	('ros', 'rf')	0
AUPRC/Macro	('note', 'fasttext')	('ros', 'svm')	0
AUPRC/Macro	('note', 'rf')	('hpi', 'bioclinicalbert')	1.1248e-131
AUPRC/Macro	('note', 'rf')	('hpi', 'fasttext')	0
AUPRC/Macro	('note', 'rf')	('hpi', 'svm')	0
AUPRC/Macro	('note', 'svm')	('hpi', 'bioclinicalbert')	0
AUPRC/Macro	('note', 'svm')	('hpi', 'fasttext')	0
AUPRC/Macro	('note', 'svm')	('meds', 'rf')	0
AUPRC/Macro	('note', 'svm')	('pmsh', 'bioclinicalbert')	0
AUPRC/Macro	('note', 'svm')	('pmsh', 'fasttext')	0
AUPRC/Macro	('note', 'svm')	('ros', 'bioclinicalbert')	0
AUPRC/Macro	('note', 'svm')	('ros', 'fasttext')	0
AUPRC/Macro	('note', 'svm')	('ros', 'rf')	0
AUPRC/Macro	('note512', 'bioclinicalbert')	('baseline', 'random_classifier')	0
AUPRC/Macro	('note512', 'bioclinicalbert')	('diagnosis', 'fasttext')	0
AUPRC/Macro	('note512', 'bioclinicalbert')	('diagnosis', 'rf')	0
AUPRC/Macro	('note512', 'bioclinicalbert')	('diagnosis', 'svm')	0
AUPRC/Macro	('note512', 'bioclinicalbert')	('hpi', 'fasttext')	0
AUPRC/Macro	('note512', 'bioclinicalbert')	('hpi', 'svm')	0
AUPRC/Macro	('note512', 'bioclinicalbert')	('meds', 'fasttext')	0
AUPRC/Macro	('note512', 'bioclinicalbert')	('meds', 'rf')	0
AUPRC/Macro	('note512', 'bioclinicalbert')	('meds', 'svm')	0
AUPRC/Macro	('note512', 'bioclinicalbert')	('note', 'fasttext')	0
AUPRC/Macro	('note512', 'bioclinicalbert')	('note', 'rf')	0
AUPRC/Macro	('note512', 'bioclinicalbert')	('note', 'svm')	0
AUPRC/Macro	('note512', 'bioclinicalbert')	('pmsh', 'fasttext')	0
AUPRC/Macro	('note512', 'bioclinicalbert')	('pmsh', 'svm')	0
AUPRC/Macro	('note512', 'bioclinicalbert')	('procedure', 'rf')	0
AUPRC/Macro	('note512', 'bioclinicalbert')	('ros', 'fasttext')	0
AUPRC/Macro	('note512', 'bioclinicalbert')	('ros', 'rf')	0
AUPRC/Macro	('note512', 'bioclinicalbert')	('ros', 'svm')	0
AUPRC/Macro	('note512', 'fasttext')	('baseline', 'age_meds')	0
AUPRC/Macro	('note512', 'fasttext')	('baseline', 'random_classifier')	0
AUPRC/Macro	('note512', 'fasttext')	('diagnosis', 'bioclinicalbert')	0
AUPRC/Macro	('note512', 'fasttext')	('diagnosis', 'rf')	0
AUPRC/Macro	('note512', 'fasttext')	('diagnosis', 'svm')	0
AUPRC/Macro	('note512', 'fasttext')	('hpi', 'bioclinicalbert')	0
AUPRC/Macro	('note512', 'fasttext')	('hpi', 'rf')	0
AUPRC/Macro	('note512', 'fasttext')	('hpi', 'svm')	0
AUPRC/Macro	('note512', 'fasttext')	('meds', 'bioclinicalbert')	0
AUPRC/Macro	('note512', 'fasttext')	('meds', 'rf')	0
AUPRC/Macro	('note512', 'fasttext')	('meds', 'svm')	0
AUPRC/Macro	('note512', 'fasttext')	('note', 'bioclinicalbert')	0
AUPRC/Macro	('note512', 'fasttext')	('note', 'rf')	0
AUPRC/Macro	('note512', 'fasttext')	('note', 'svm')	0
AUPRC/Macro	('note512', 'fasttext')	('pmsh', 'bioclinicalbert')	0
AUPRC/Macro	('note512', 'fasttext')	('pmsh', 'svm')	0
AUPRC/Macro	('note512', 'fasttext')	('procedure', 'bioclinicalbert')	0
AUPRC/Macro	('note512', 'fasttext')	('procedure', 'rf')	0
AUPRC/Macro	('note512', 'fasttext')	('procedure', 'svm')	0
AUPRC/Macro	('note512', 'fasttext')	('ros', 'bioclinicalbert')	0
AUPRC/Macro	('note512', 'fasttext')	('ros', 'rf')	0
AUPRC/Macro	('note512', 'fasttext')	('ros', 'svm')	0
AUPRC/Macro	('note512', 'rf')	('hpi', 'bioclinicalbert')	0
AUPRC/Macro	('note512', 'rf')	('hpi', 'fasttext')	0
AUPRC/Macro	('note512', 'rf')	('hpi', 'svm')	0
AUPRC/Macro	('note512', 'rf')	('meds', 'bioclinicalbert')	0
AUPRC/Macro	('note512', 'rf')	('meds', 'fasttext')	0
AUPRC/Macro	('note512', 'rf')	('meds', 'svm')	0
AUPRC/Macro	('note512', 'rf')	('note', 'bioclinicalbert')	0
AUPRC/Macro	('note512', 'rf')	('note', 'fasttext')	0
AUPRC/Macro	('note512', 'rf')	('note', 'svm')	0
AUPRC/Macro	('note512', 'rf')	('pmsh', 'bioclinicalbert')	0
AUPRC/Macro	('note512', 'rf')	('pmsh', 'fasttext')	0
AUPRC/Macro	('note512', 'rf')	('pmsh', 'svm')	0
AUPRC/Macro	('note512', 'rf')	('ros', 'bioclinicalbert')	4.51734e-120
AUPRC/Macro	('note512', 'rf')	('ros', 'fasttext')	0
AUPRC/Macro	('note512', 'rf')	('ros', 'svm')	0
AUPRC/Macro	('note512', 'svm')	('baseline', 'random_classifier')	0
AUPRC/Macro	('note512', 'svm')	('diagnosis', 'bioclinicalbert')	0
AUPRC/Macro	('note512', 'svm')	('diagnosis', 'fasttext')	0
AUPRC/Macro	('note512', 'svm')	('diagnosis', 'rf')	0
AUPRC/Macro	('note512', 'svm')	('hpi', 'bioclinicalbert')	0
AUPRC/Macro	('note512', 'svm')	('hpi', 'fasttext')	0
AUPRC/Macro	('note512', 'svm')	('meds', 'bioclinicalbert')	0
AUPRC/Macro	('note512', 'svm')	('meds', 'fasttext')	0
AUPRC/Macro	('note512', 'svm')	('meds', 'rf')	0
AUPRC/Macro	('note512', 'svm')	('note', 'bioclinicalbert')	0
AUPRC/Macro	('note512', 'svm')	('note', 'fasttext')	0
AUPRC/Macro	('note512', 'svm')	('note', 'rf')	0
AUPRC/Macro	('note512', 'svm')	('pmsh', 'bioclinicalbert')	0
AUPRC/Macro	('note512', 'svm')	('pmsh', 'fasttext')	0
AUPRC/Macro	('note512', 'svm')	('procedure', 'rf')	0
AUPRC/Macro	('note512', 'svm')	('ros', 'bioclinicalbert')	0
AUPRC/Macro	('note512', 'svm')	('ros', 'fasttext')	0
AUPRC/Macro	('note512', 'svm')	('ros', 'rf')	0
AUPRC/Macro	('pmsh', 'bioclinicalbert')	('hpi', 'fasttext')	0
AUPRC/Macro	('pmsh', 'bioclinicalbert')	('hpi', 'svm')	0
AUPRC/Macro	('pmsh', 'bioclinicalbert')	('meds', 'rf')	0
AUPRC/Macro	('pmsh', 'bioclinicalbert')	('note', 'rf')	0
AUPRC/Macro	('pmsh', 'bioclinicalbert')	('ros', 'rf')	0
AUPRC/Macro	('pmsh', 'fasttext')	('hpi', 'bioclinicalbert')	0
AUPRC/Macro	('pmsh', 'fasttext')	('hpi', 'svm')	0
AUPRC/Macro	('pmsh', 'fasttext')	('meds', 'rf')	0
AUPRC/Macro	('pmsh', 'fasttext')	('note', 'rf')	0
AUPRC/Macro	('pmsh', 'fasttext')	('ros', 'rf')	0
AUPRC/Macro	('pmsh', 'rf')	('baseline', 'age_meds')	0
AUPRC/Macro	('pmsh', 'rf')	('baseline', 'random_classifier')	0
AUPRC/Macro	('pmsh', 'rf')	('diagnosis', 'bioclinicalbert')	0
AUPRC/Macro	('pmsh', 'rf')	('diagnosis', 'fasttext')	0
AUPRC/Macro	('pmsh', 'rf')	('diagnosis', 'svm')	0
AUPRC/Macro	('pmsh', 'rf')	('hpi', 'bioclinicalbert')	0
AUPRC/Macro	('pmsh', 'rf')	('hpi', 'fasttext')	0
AUPRC/Macro	('pmsh', 'rf')	('hpi', 'svm')	0
AUPRC/Macro	('pmsh', 'rf')	('meds', 'bioclinicalbert')	0
AUPRC/Macro	('pmsh', 'rf')	('meds', 'fasttext')	0
AUPRC/Macro	('pmsh', 'rf')	('meds', 'svm')	0
AUPRC/Macro	('pmsh', 'rf')	('note', 'bioclinicalbert')	0
AUPRC/Macro	('pmsh', 'rf')	('note', 'fasttext')	0
AUPRC/Macro	('pmsh', 'rf')	('note', 'svm')	0
AUPRC/Macro	('pmsh', 'rf')	('note512', 'bioclinicalbert')	0
AUPRC/Macro	('pmsh', 'rf')	('note512', 'fasttext')	0
AUPRC/Macro	('pmsh', 'rf')	('note512', 'svm')	0
AUPRC/Macro	('pmsh', 'rf')	('procedure', 'bioclinicalbert')	0
AUPRC/Macro	('pmsh', 'rf')	('procedure', 'fasttext')	0
AUPRC/Macro	('pmsh', 'rf')	('procedure', 'svm')	0
AUPRC/Macro	('pmsh', 'rf')	('ros', 'bioclinicalbert')	0
AUPRC/Macro	('pmsh', 'rf')	('ros', 'fasttext')	0
AUPRC/Macro	('pmsh', 'rf')	('ros', 'svm')	0
AUPRC/Macro	('pmsh', 'svm')	('hpi', 'bioclinicalbert')	0
AUPRC/Macro	('pmsh', 'svm')	('hpi', 'fasttext')	0
AUPRC/Macro	('pmsh', 'svm')	('meds', 'rf')	0
AUPRC/Macro	('pmsh', 'svm')	('note', 'rf')	0
AUPRC/Macro	('pmsh', 'svm')	('ros', 'rf')	0
AUPRC/Macro	('procedure', 'bioclinicalbert')	('baseline', 'random_classifier')	0
AUPRC/Macro	('procedure', 'bioclinicalbert')	('diagnosis', 'fasttext')	7.68818e-284
AUPRC/Macro	('procedure', 'bioclinicalbert')	('diagnosis', 'rf')	0
AUPRC/Macro	('procedure', 'bioclinicalbert')	('diagnosis', 'svm')	0
AUPRC/Macro	('procedure', 'bioclinicalbert')	('hpi', 'fasttext')	0
AUPRC/Macro	('procedure', 'bioclinicalbert')	('hpi', 'rf')	0
AUPRC/Macro	('procedure', 'bioclinicalbert')	('hpi', 'svm')	0
AUPRC/Macro	('procedure', 'bioclinicalbert')	('meds', 'fasttext')	0
AUPRC/Macro	('procedure', 'bioclinicalbert')	('meds', 'rf')	0
AUPRC/Macro	('procedure', 'bioclinicalbert')	('meds', 'svm')	0
AUPRC/Macro	('procedure', 'bioclinicalbert')	('note', 'fasttext')	0
AUPRC/Macro	('procedure', 'bioclinicalbert')	('note', 'rf')	0
AUPRC/Macro	('procedure', 'bioclinicalbert')	('note', 'svm')	0
AUPRC/Macro	('procedure', 'bioclinicalbert')	('note512', 'rf')	0
AUPRC/Macro	('procedure', 'bioclinicalbert')	('note512', 'svm')	0
AUPRC/Macro	('procedure', 'bioclinicalbert')	('pmsh', 'fasttext')	0
AUPRC/Macro	('procedure', 'bioclinicalbert')	('pmsh', 'svm')	0
AUPRC/Macro	('procedure', 'bioclinicalbert')	('ros', 'fasttext')	0
AUPRC/Macro	('procedure', 'bioclinicalbert')	('ros', 'rf')	0
AUPRC/Macro	('procedure', 'bioclinicalbert')	('ros', 'svm')	0
AUPRC/Macro	('procedure', 'fasttext')	('baseline', 'random_classifier')	0
AUPRC/Macro	('procedure', 'fasttext')	('diagnosis', 'bioclinicalbert')	0
AUPRC/Macro	('procedure', 'fasttext')	('diagnosis', 'rf')	0
AUPRC/Macro	('procedure', 'fasttext')	('diagnosis', 'svm')	0
AUPRC/Macro	('procedure', 'fasttext')	('hpi', 'bioclinicalbert')	0
AUPRC/Macro	('procedure', 'fasttext')	('hpi', 'rf')	0
AUPRC/Macro	('procedure', 'fasttext')	('hpi', 'svm')	0
AUPRC/Macro	('procedure', 'fasttext')	('meds', 'bioclinicalbert')	0
AUPRC/Macro	('procedure', 'fasttext')	('meds', 'rf')	0
AUPRC/Macro	('procedure', 'fasttext')	('meds', 'svm')	0
AUPRC/Macro	('procedure', 'fasttext')	('note', 'bioclinicalbert')	0
AUPRC/Macro	('procedure', 'fasttext')	('note', 'rf')	0
AUPRC/Macro	('procedure', 'fasttext')	('note', 'svm')	0
AUPRC/Macro	('procedure', 'fasttext')	('note512', 'bioclinicalbert')	0
AUPRC/Macro	('procedure', 'fasttext')	('note512', 'rf')	0
AUPRC/Macro	('procedure', 'fasttext')	('note512', 'svm')	0
AUPRC/Macro	('procedure', 'fasttext')	('pmsh', 'bioclinicalbert')	0
AUPRC/Macro	('procedure', 'fasttext')	('pmsh', 'svm')	0
AUPRC/Macro	('procedure', 'fasttext')	('ros', 'bioclinicalbert')	0
AUPRC/Macro	('procedure', 'fasttext')	('ros', 'rf')	0
AUPRC/Macro	('procedure', 'fasttext')	('ros', 'svm')	0
AUPRC/Macro	('procedure', 'rf')	('hpi', 'bioclinicalbert')	0
AUPRC/Macro	('procedure', 'rf')	('hpi', 'fasttext')	0
AUPRC/Macro	('procedure', 'rf')	('hpi', 'svm')	0
AUPRC/Macro	('procedure', 'rf')	('note', 'fasttext')	0
AUPRC/Macro	('procedure', 'rf')	('note', 'svm')	0
AUPRC/Macro	('procedure', 'rf')	('pmsh', 'bioclinicalbert')	0
AUPRC/Macro	('procedure', 'rf')	('pmsh', 'fasttext')	0
AUPRC/Macro	('procedure', 'rf')	('pmsh', 'svm')	0
AUPRC/Macro	('procedure', 'rf')	('ros', 'bioclinicalbert')	0
AUPRC/Macro	('procedure', 'rf')	('ros', 'fasttext')	0
AUPRC/Macro	('procedure', 'rf')	('ros', 'svm')	0
AUPRC/Macro	('procedure', 'svm')	('baseline', 'random_classifier')	0
AUPRC/Macro	('procedure', 'svm')	('diagnosis', 'bioclinicalbert')	0
AUPRC/Macro	('procedure', 'svm')	('diagnosis', 'fasttext')	0
AUPRC/Macro	('procedure', 'svm')	('diagnosis', 'rf')	6.29672e-305
AUPRC/Macro	('procedure', 'svm')	('hpi', 'bioclinicalbert')	0
AUPRC/Macro	('procedure', 'svm')	('hpi', 'fasttext')	0
AUPRC/Macro	('procedure', 'svm')	('hpi', 'rf')	0
AUPRC/Macro	('procedure', 'svm')	('meds', 'bioclinicalbert')	0
AUPRC/Macro	('procedure', 'svm')	('meds', 'fasttext')	0
AUPRC/Macro	('procedure', 'svm')	('meds', 'rf')	0
AUPRC/Macro	('procedure', 'svm')	('note', 'bioclinicalbert')	0
AUPRC/Macro	('procedure', 'svm')	('note', 'fasttext')	0
AUPRC/Macro	('procedure', 'svm')	('note', 'rf')	0
AUPRC/Macro	('procedure', 'svm')	('note512', 'bioclinicalbert')	0
AUPRC/Macro	('procedure', 'svm')	('note512', 'rf')	0
AUPRC/Macro	('procedure', 'svm')	('pmsh', 'bioclinicalbert')	2.26899e-297
AUPRC/Macro	('procedure', 'svm')	('pmsh', 'fasttext')	0
AUPRC/Macro	('procedure', 'svm')	('ros', 'bioclinicalbert')	0
AUPRC/Macro	('procedure', 'svm')	('ros', 'fasttext')	0
AUPRC/Macro	('procedure', 'svm')	('ros', 'rf')	0
AUPRC/Macro	('ros', 'bioclinicalbert')	('hpi', 'fasttext')	0
AUPRC/Macro	('ros', 'bioclinicalbert')	('hpi', 'svm')	0
AUPRC/Macro	('ros', 'bioclinicalbert')	('meds', 'rf')	0
AUPRC/Macro	('ros', 'bioclinicalbert')	('note', 'rf')	0
AUPRC/Macro	('ros', 'bioclinicalbert')	('pmsh', 'fasttext')	0
AUPRC/Macro	('ros', 'bioclinicalbert')	('pmsh', 'svm')	0
AUPRC/Macro	('ros', 'fasttext')	('hpi', 'bioclinicalbert')	0
AUPRC/Macro	('ros', 'fasttext')	('hpi', 'svm')	0
AUPRC/Macro	('ros', 'fasttext')	('meds', 'rf')	0
AUPRC/Macro	('ros', 'fasttext')	('note', 'rf')	0
AUPRC/Macro	('ros', 'fasttext')	('pmsh', 'bioclinicalbert')	0
AUPRC/Macro	('ros', 'fasttext')	('pmsh', 'svm')	0
AUPRC/Macro	('ros', 'rf')	('hpi', 'bioclinicalbert')	0
AUPRC/Macro	('ros', 'rf')	('hpi', 'fasttext')	0
AUPRC/Macro	('ros', 'rf')	('hpi', 'svm')	0
AUPRC/Macro	('ros', 'svm')	('hpi', 'bioclinicalbert')	0
AUPRC/Macro	('ros', 'svm')	('hpi', 'fasttext')	9.24066e-198
AUPRC/Macro	('ros', 'svm')	('meds', 'rf')	0
AUPRC/Macro	('ros', 'svm')	('note', 'rf')	0
AUPRC/Macro	('ros', 'svm')	('pmsh', 'bioclinicalbert')	0
AUPRC/Macro	('ros', 'svm')	('pmsh', 'fasttext')	0
AUROC/AUCmu	('baseline', 'age_meds')	('diagnosis', 'bioclinicalbert')	0
AUROC/AUCmu	('baseline', 'age_meds')	('diagnosis', 'fasttext')	0
AUROC/AUCmu	('baseline', 'age_meds')	('diagnosis', 'rf')	0
AUROC/AUCmu	('baseline', 'age_meds')	('diagnosis', 'svm')	1.24076e-164
AUROC/AUCmu	('baseline', 'age_meds')	('hpi', 'bioclinicalbert')	0
AUROC/AUCmu	('baseline', 'age_meds')	('hpi', 'fasttext')	0
AUROC/AUCmu	('baseline', 'age_meds')	('hpi', 'rf')	0
[truncated: 9,983 more rows]
